# Supplementary material for: 1-Benzyl-3-(2-methoxy­phen­yl)imidazolium tetra­fluoro­borate
Source: Acta Crystallogr Sect E Struct Rep Online. 2009 Aug 19;65(Pt 9):o2178. doi: 10.1107/S1600536809031602 (PMC2970015; doi:10.1107/S1600536809031602)
Supplement: Supplementary file 1 [file e-65-o2178-sup1.cif]

##############################################################################
###                                                                        ###
###        Electronic paper (Acta Crystallographica Section E)             ###
###                                                                        ###
##############################################################################
#                                                                            #
# This CIF contains the data in a paper accepted for publication in Acta     #
# Crystallographica Section E. It conforms to the requirements of Notes      #
# for Authors for Section E, and has been peer reviewed under the auspices   #
# of the IUCr Commission on Journals.                                        #
#                                                                            #
# Full details of the Crystallographic Information File format               #
# are given in the paper "The Crystallographic Information File (CIF):       #
# a New Standard Archive File for Crystallography" by S. R. Hall, F. H.      #
# Allen and I. D. Brown [Acta Cryst. (1991), A47, 655-685].                  #
#                                                                            #
# The current version of the core CIF dictionary is obtainable from          #
# ftp://ftp.iucr.org/pub/cif_core.dic. The current version number is 2.4.    #
#                                                                            #
# Software is freely available for graphical display of the structure(s) in  #
# this CIF.  For information consult the CIF home page http://www.iucr.org/  #
# cif/home.html                                                              #
#                                                                            #
# This file may be used for bona fide research purposes within the           #
# scientific community so long as proper attribution is given to the journal # 
# article from which it was obtained.                                        #
#                                                                            #
##############################################################################
                                             
data_global
_audit_creation_method     'SHELXL-97'
_journal_date_recd_electronic     2009-07-29
_journal_date_accepted     2009-08-11
_journal_name_full     'Acta Crystallographica, Section E'
_journal_year     2009
_journal_volume     65
_journal_issue      9
_journal_page_first     o2178
_journal_page_last     o2178
_journal_paper_category     QO
_journal_coeditor_code     CI2870
_publ_contact_author_name     'Ping Jiang'
_publ_contact_author_address
;
School of Chemistry and Chemical Engineering
China West Normal University
Nanchong 637002
Peoples' Republic of China
;
_publ_contact_author_email     'jphdp868@126.com'
_publ_contact_author_fax     ?
_publ_contact_author_phone     ?
_publ_section_title
;
1-Benzyl-3-(2-methoxyphenyl)imidazolium tetrafluoroborate
;
loop_
    _publ_author_name
    _publ_author_footnote
    _publ_author_address
    'Ping Jiang' .
;
School of Chemistry and Chemical Engineering,
China West Normal University
Nanchong 637002
People's Republic of China
;
data_I
_audit_creation_method     SHELXL-97
_chemical_name_systematic
;
1-Benzyl-3-(2-methoxyphenyl)imidazolium tetrafluoroborate
;
_chemical_name_common     ?
_chemical_formula_moiety     'C17 H17 N2 O +, B F4 -'
_chemical_formula_sum     'C17 H17 B F4 N2 O'
_chemical_formula_iupac     'C17 H17 N2 O +, B F4 -'
_chemical_formula_weight     352.14
_chemical_melting_point     ?
_symmetry_cell_setting     Orthorhombic
_symmetry_space_group_name_H-M     'P 21 21 21'
_symmetry_space_group_name_Hall     'P 2ac 2ab'
loop_
    _symmetry_equiv_pos_as_xyz
    'x, y, z'
    '-x+1/2, -y, z+1/2'
    '-x, y+1/2, -z+1/2'
    'x+1/2, -y+1/2, -z'
_cell_length_a     7.1880(13)
_cell_length_b     15.114(3)
_cell_length_c     15.358(3)
_cell_angle_alpha     90.00
_cell_angle_beta     90.00
_cell_angle_gamma     90.00
_cell_volume     1668.4(5)
_cell_formula_units_Z     4
_cell_measurement_reflns_used     5660
_cell_measurement_theta_min     3.00
_cell_measurement_theta_max     27.50
_cell_measurement_temperature     93(2)
_exptl_crystal_description     Block
_exptl_crystal_colour     Colourless
_exptl_crystal_size_max     0.40
_exptl_crystal_size_mid     0.33
_exptl_crystal_size_min     0.33
_exptl_crystal_density_diffrn     1.402
_exptl_crystal_density_meas     ?
_exptl_crystal_density_method     'not measured'
_exptl_crystal_F_000     728
_exptl_absorpt_coefficient_mu     0.118
_exptl_absorpt_correction_type     none
_exptl_absorpt_process_details     ?
_exptl_absorpt_correction_T_min     ?
_exptl_absorpt_correction_T_max     ?
_exptl_special_details
;
;
_diffrn_ambient_temperature     93(2)
_diffrn_radiation_type     MoK\a
_diffrn_radiation_wavelength     0.71073
_diffrn_radiation_source     'Rotating Anode'
_diffrn_radiation_monochromator     graphite
_diffrn_measurement_device_type     'Rigaku SPIDER'
_diffrn_measurement_method     \w
_diffrn_detector_area_resol_mean     ?
_diffrn_reflns_number     13633
_diffrn_reflns_av_R_equivalents     0.0322
_diffrn_reflns_av_sigmaI/netI     0.0256
_diffrn_reflns_theta_min     3.00
_diffrn_reflns_theta_max     27.48
_diffrn_reflns_theta_full     27.48
_diffrn_measured_fraction_theta_max     0.997
_diffrn_measured_fraction_theta_full     0.997
_diffrn_reflns_limit_h_min     -9
_diffrn_reflns_limit_h_max     9
_diffrn_reflns_limit_k_min     -19
_diffrn_reflns_limit_k_max     19
_diffrn_reflns_limit_l_min     -19
_diffrn_reflns_limit_l_max     15
_diffrn_standards_number     0
_diffrn_standards_interval_count     0
_diffrn_standards_interval_time     0
_diffrn_standards_decay_%     ?
_refine_special_details
;
Refinement of <i>F</i>^2^ against ALL reflections. The weighted <i>R</i>-factor
<i>wR</i> and goodness of fit <i>S</i> are based on <i>F</i>^2^, conventional
<i>R</i>-factors <i>R</i> are based on <i>F</i>, with <i>F</i> set to zero for
negative <i>F</i>^2^. The threshold expression of <i>F</i>^2^ >
\s(<i>F</i>^2^) is used only for calculating <i>R</i>-factors(gt) <i>etc</i>.
and is not relevant to the choice of reflections for refinement.
<i>R</i>-factors based on <i>F</i>^2^ are statistically about twice as large
as those based on <i>F</i>, and <i>R</i>- factors based on ALL data will be
even larger.
;
_reflns_number_total     2197
_reflns_number_gt     2069
_reflns_threshold_expression     I>2\s(I)
_refine_ls_structure_factor_coef     Fsqd
_refine_ls_matrix_type     full
_refine_ls_R_factor_all     0.0473
_refine_ls_R_factor_gt     0.0439
_refine_ls_wR_factor_gt     0.1126
_refine_ls_wR_factor_ref     0.1156
_refine_ls_goodness_of_fit_ref     1.000
_refine_ls_restrained_S_all     1.000
_refine_ls_number_reflns     2197
_refine_ls_number_parameters     227
_refine_ls_number_restraints     0
_refine_ls_hydrogen_treatment     constr
_refine_ls_weighting_scheme     calc
_refine_ls_weighting_details
            'calc w=1/[\s^2^(Fo^2^)+(0.068P)^2^+0.46P] where P=(Fo^2^+2Fc^2^)/3'
_atom_sites_solution_hydrogens     geom
_atom_sites_solution_primary     direct
_atom_sites_solution_secondary     difmap
_refine_ls_shift/su_max     0.001
_refine_ls_shift/su_mean     0.000
_refine_diff_density_max     0.845
_refine_diff_density_min     -0.185
_refine_ls_extinction_method     none
_refine_ls_extinction_coef     ?
loop_
    _atom_type_symbol
    _atom_type_description
    _atom_type_scat_dispersion_real
    _atom_type_scat_dispersion_imag
    _atom_type_scat_source
    'C' 'C' 0.0033 0.0000
                         'International Tables Vol C Tables 4.2.6.8 and 6.1.1.4'
    'H' 'H' 0.0000 0.0000
                         'International Tables Vol C Tables 4.2.6.8 and 6.1.1.4'
    'B' 'B' 0.0013 0.0000
                         'International Tables Vol C Tables 4.2.6.8 and 6.1.1.4'
    'N' 'N' 0.0061 0.0000
                         'International Tables Vol C Tables 4.2.6.8 and 6.1.1.4'
    'O' 'O' 0.0106 0.0000
                         'International Tables Vol C Tables 4.2.6.8 and 6.1.1.4'
    'F' 'F' 0.0171 0.0000
                         'International Tables Vol C Tables 4.2.6.8 and 6.1.1.4'
_computing_data_collection     'RAPID-AUTO (Rigaku/MSC, 2004)'
_computing_cell_refinement     'RAPID-AUTO (Rigaku/MSC, 2004)'
_computing_data_reduction     'RAPID-AUTO (Rigaku/MSC, 2004)'
_computing_structure_solution     'SHELXS97 (Sheldrick, 2008)'
_computing_structure_refinement     'SHELXL97 (Sheldrick, 2008)'
_computing_molecular_graphics     '<b>PLEASE PROVIDE</b>'
_computing_publication_material     'SHELXL97 (Sheldrick, 2008)'
loop_
    _atom_site_type_symbol
    _atom_site_label
    _atom_site_fract_x
    _atom_site_fract_y
    _atom_site_fract_z
    _atom_site_U_iso_or_equiv
    _atom_site_adp_type
    _atom_site_calc_flag
    _atom_site_refinement_flags
    _atom_site_occupancy
    _atom_site_disorder_assembly
    _atom_site_disorder_group
    B B1 0.6858(5) 0.1082(2) 0.2432(2) 0.0349(7) Uani d . 1 . .
    F F1 0.7005(2) 0.18357(10) 0.29508(10) 0.0360(4) Uani d . 1 . .
    F F2 0.7661(3) 0.03715(11) 0.28690(12) 0.0520(5) Uani d . 1 . .
    F F3 0.7771(3) 0.12215(13) 0.16519(11) 0.0601(6) Uani d . 1 . .
    F F4 0.4996(3) 0.09039(13) 0.22721(13) 0.0555(6) Uani d . 1 . .
    O O1 0.6091(3) 0.27395(12) 0.65713(11) 0.0314(4) Uani d . 1 . .
    N N1 0.4482(3) 0.45145(13) 0.48559(13) 0.0226(4) Uani d . 1 . .
    N N2 0.4930(3) 0.31030(12) 0.49196(12) 0.0203(4) Uani d . 1 . .
    C C1 0.6888(4) 0.63622(15) 0.48138(17) 0.0291(5) Uani d . 1 . .
    H H1 0.6486 0.6402 0.4226 0.035 Uiso calc R 1 . .
    C C2 0.8534(5) 0.67656(17) 0.5060(2) 0.0390(7) Uani d . 1 . .
    H H2 0.9262 0.7075 0.4642 0.047 Uiso calc R 1 . .
    C C3 0.9113(5) 0.67162(19) 0.5918(2) 0.0453(8) Uani d . 1 . .
    H H3 1.0237 0.6996 0.6091 0.054 Uiso calc R 1 . .
    C C4 0.8069(5) 0.6263(2) 0.6522(2) 0.0460(8) Uani d . 1 . .
    H H4 0.8471 0.6232 0.7111 0.055 Uiso calc R 1 . .
    C C5 0.6423(5) 0.58515(17) 0.62717(18) 0.0359(6) Uani d . 1 . .
    H H5 0.5710 0.5535 0.6689 0.043 Uiso calc R 1 . .
    C C6 0.5814(4) 0.59003(16) 0.54127(16) 0.0264(5) Uani d . 1 . .
    C C7 0.4059(4) 0.54316(16) 0.51345(18) 0.0289(5) Uani d . 1 . .
    H H7A 0.3167 0.5419 0.5626 0.035 Uiso calc R 1 . .
    H H7B 0.3475 0.5758 0.4647 0.035 Uiso calc R 1 . .
    C C8 0.5203(3) 0.42622(15) 0.40606(16) 0.0230(5) Uani d . 1 . .
    H H8 0.5458 0.4638 0.3579 0.028 Uiso calc R 1 . .
    C C9 0.5478(3) 0.33788(15) 0.40976(15) 0.0211(5) Uani d . 1 . .
    H H9 0.5956 0.3015 0.3646 0.025 Uiso calc R 1 . .
    C C10 0.4336(3) 0.38076(16) 0.53617(15) 0.0227(5) Uani d . 1 . .
    H H10 0.3883 0.3803 0.5943 0.027 Uiso calc R 1 . .
    C C11 0.4976(3) 0.22050(15) 0.52293(15) 0.0213(5) Uani d . 1 . .
    C C12 0.4486(3) 0.15283(16) 0.46744(16) 0.0235(5) Uani d . 1 . .
    H H12 0.4116 0.1657 0.4094 0.028 Uiso calc R 1 . .
    C C13 0.4533(3) 0.06574(16) 0.49642(18) 0.0288(5) Uani d . 1 . .
    H H13 0.4208 0.0188 0.4582 0.035 Uiso calc R 1 . .
    C C14 0.5056(4) 0.04793(17) 0.58102(19) 0.0317(6) Uani d . 1 . .
    H H14 0.5070 -0.0116 0.6010 0.038 Uiso calc R 1 . .
    C C15 0.5562(3) 0.11531(17) 0.63726(18) 0.0305(6) Uani d . 1 . .
    H H15 0.5918 0.1019 0.6953 0.037 Uiso calc R 1 . .
    C C16 0.5549(3) 0.20287(16) 0.60874(15) 0.0246(5) Uani d . 1 . .
    C C17 0.6499(5) 0.2592(2) 0.74763(17) 0.0423(7) Uani d . 1 . .
    H H17A 0.5385 0.2369 0.7771 0.051 Uiso calc R 1 . .
    H H17B 0.6885 0.3151 0.7746 0.051 Uiso calc R 1 . .
    H H17C 0.7504 0.2158 0.7529 0.051 Uiso calc R 1 . .
loop_
    _atom_site_aniso_label
    _atom_site_aniso_U_11
    _atom_site_aniso_U_22
    _atom_site_aniso_U_33
    _atom_site_aniso_U_12
    _atom_site_aniso_U_13
    _atom_site_aniso_U_23
    B1 0.0408(16) 0.0351(15) 0.0287(15) 0.0150(14) -0.0110(14) -0.0110(13)
    F1 0.0441(9) 0.0332(8) 0.0308(8) 0.0046(7) 0.0012(7) -0.0122(7)
    F2 0.0711(13) 0.0394(9) 0.0455(11) 0.0217(9) -0.0260(10) -0.0105(8)
    F3 0.0828(15) 0.0669(13) 0.0306(10) 0.0258(12) 0.0078(10) -0.0132(9)
    F4 0.0473(10) 0.0555(11) 0.0638(13) 0.0119(10) -0.0236(10) -0.0256(10)
    O1 0.0325(10) 0.0403(10) 0.0214(9) -0.0103(8) -0.0031(8) 0.0036(7)
    N1 0.0221(9) 0.0230(9) 0.0228(10) 0.0009(8) 0.0009(8) -0.0030(8)
    N2 0.0206(9) 0.0208(9) 0.0194(9) -0.0025(7) 0.0009(8) 0.0011(7)
    C1 0.0393(13) 0.0219(10) 0.0261(13) 0.0020(11) -0.0057(11) 0.0006(10)
    C2 0.0464(16) 0.0290(13) 0.0415(16) -0.0099(12) -0.0037(14) 0.0027(11)
    C3 0.0506(18) 0.0347(14) 0.0504(18) -0.0131(13) -0.0161(15) -0.0031(13)
    C4 0.065(2) 0.0432(16) 0.0298(15) -0.0067(16) -0.0153(15) -0.0046(13)
    C5 0.0518(17) 0.0313(12) 0.0245(13) -0.0014(13) 0.0000(13) -0.0046(10)
    C6 0.0333(13) 0.0212(10) 0.0247(12) 0.0035(10) -0.0001(10) -0.0039(9)
    C7 0.0308(12) 0.0237(11) 0.0321(14) 0.0052(10) 0.0025(11) -0.0077(10)
    C8 0.0252(11) 0.0238(10) 0.0200(11) -0.0005(9) 0.0021(10) -0.0004(9)
    C9 0.0220(11) 0.0225(10) 0.0187(11) 0.0002(9) 0.0019(9) 0.0000(9)
    C10 0.0214(10) 0.0265(11) 0.0202(11) -0.0009(9) 0.0030(9) -0.0009(9)
    C11 0.0150(9) 0.0244(10) 0.0245(12) -0.0011(9) 0.0010(9) 0.0044(9)
    C12 0.0181(10) 0.0250(11) 0.0275(13) 0.0007(9) -0.0002(9) 0.0017(9)
    C13 0.0233(11) 0.0254(11) 0.0377(15) -0.0009(10) 0.0034(11) 0.0012(10)
    C14 0.0242(11) 0.0274(11) 0.0435(15) 0.0009(10) 0.0027(12) 0.0092(11)
    C15 0.0218(11) 0.0378(13) 0.0321(14) 0.0019(10) -0.0002(10) 0.0134(11)
    C16 0.0179(10) 0.0328(12) 0.0230(12) -0.0045(10) -0.0004(9) 0.0038(9)
    C17 0.0478(17) 0.0537(17) 0.0253(14) -0.0128(15) -0.0092(13) 0.0070(13)
_geom_special_details
;
All e.s.d.'s (except the e.s.d. in the dihedral angle between two l.s. planes)
are estimated using the full covariance matrix. The cell e.s.d.'s are taken
into account individually in the estimation of e.s.d.'s in distances, angles
and torsion angles; correlations between e.s.d.'s in cell parameters are only
used when they are defined by crystal symmetry. An approximate (isotropic)
treatment of cell e.s.d.'s is used for estimating e.s.d.'s involving l.s.
planes.
;
loop_
    _geom_bond_atom_site_label_1
    _geom_bond_atom_site_label_2
    _geom_bond_site_symmetry_2
    _geom_bond_distance
    _geom_bond_publ_flag
    B1 F3 . 1.382(4) ?
    B1 F4 . 1.388(4) ?
    B1 F2 . 1.392(3) ?
    B1 F1 . 1.394(3) ?
    O1 C16 . 1.363(3) ?
    O1 C17 . 1.438(3) ?
    N1 C10 . 1.325(3) ?
    N1 C8 . 1.381(3) ?
    N1 C7 . 1.482(3) ?
    N2 C10 . 1.333(3) ?
    N2 C9 . 1.387(3) ?
    N2 C11 . 1.439(3) ?
    C1 C2 . 1.383(4) ?
    C1 C6 . 1.389(4) ?
    C1 H1 . 0.95 ?
    C2 C3 . 1.385(4) ?
    C2 H2 . 0.95 ?
    C3 C4 . 1.376(5) ?
    C3 H3 . 0.95 ?
    C4 C5 . 1.391(5) ?
    C4 H4 . 0.95 ?
    C5 C6 . 1.392(4) ?
    C5 H5 . 0.95 ?
    C6 C7 . 1.509(4) ?
    C7 H7A . 0.99 ?
    C7 H7B . 0.99 ?
    C8 C9 . 1.351(3) ?
    C8 H8 . 0.95 ?
    C9 H9 . 0.95 ?
    C10 H10 . 0.95 ?
    C11 C12 . 1.377(3) ?
    C11 C16 . 1.406(3) ?
    C12 C13 . 1.390(3) ?
    C12 H12 . 0.95 ?
    C13 C14 . 1.379(4) ?
    C13 H13 . 0.95 ?
    C14 C15 . 1.384(4) ?
    C14 H14 . 0.95 ?
    C15 C16 . 1.394(3) ?
    C15 H15 . 0.95 ?
    C17 H17A . 0.98 ?
    C17 H17B . 0.98 ?
    C17 H17C . 0.98 ?
loop_
    _geom_angle_atom_site_label_1
    _geom_angle_atom_site_label_2
    _geom_angle_atom_site_label_3
    _geom_angle_site_symmetry_1
    _geom_angle_site_symmetry_3
    _geom_angle
    _geom_angle_publ_flag
    F3 B1 F4 . . 109.5(2) ?
    F3 B1 F2 . . 109.8(3) ?
    F4 B1 F2 . . 109.6(3) ?
    F3 B1 F1 . . 109.6(3) ?
    F4 B1 F1 . . 109.4(2) ?
    F2 B1 F1 . . 108.9(2) ?
    C16 O1 C17 . . 117.6(2) ?
    C10 N1 C8 . . 109.00(19) ?
    C10 N1 C7 . . 124.7(2) ?
    C8 N1 C7 . . 126.2(2) ?
    C10 N2 C9 . . 108.33(19) ?
    C10 N2 C11 . . 126.33(19) ?
    C9 N2 C11 . . 125.33(19) ?
    C2 C1 C6 . . 121.1(2) ?
    C2 C1 H1 . . 119.5 ?
    C6 C1 H1 . . 119.5 ?
    C1 C2 C3 . . 119.6(3) ?
    C1 C2 H2 . . 120.2 ?
    C3 C2 H2 . . 120.2 ?
    C4 C3 C2 . . 120.3(3) ?
    C4 C3 H3 . . 119.8 ?
    C2 C3 H3 . . 119.8 ?
    C3 C4 C5 . . 120.0(3) ?
    C3 C4 H4 . . 120.0 ?
    C5 C4 H4 . . 120.0 ?
    C4 C5 C6 . . 120.4(3) ?
    C4 C5 H5 . . 119.8 ?
    C6 C5 H5 . . 119.8 ?
    C1 C6 C5 . . 118.7(3) ?
    C1 C6 C7 . . 120.9(2) ?
    C5 C6 C7 . . 120.4(2) ?
    N1 C7 C6 . . 110.4(2) ?
    N1 C7 H7A . . 109.6 ?
    C6 C7 H7A . . 109.6 ?
    N1 C7 H7B . . 109.6 ?
    C6 C7 H7B . . 109.6 ?
    H7A C7 H7B . . 108.1 ?
    C9 C8 N1 . . 106.9(2) ?
    C9 C8 H8 . . 126.5 ?
    N1 C8 H8 . . 126.5 ?
    C8 C9 N2 . . 107.1(2) ?
    C8 C9 H9 . . 126.5 ?
    N2 C9 H9 . . 126.5 ?
    N1 C10 N2 . . 108.67(19) ?
    N1 C10 H10 . . 125.7 ?
    N2 C10 H10 . . 125.7 ?
    C12 C11 C16 . . 121.0(2) ?
    C12 C11 N2 . . 119.4(2) ?
    C16 C11 N2 . . 119.7(2) ?
    C11 C12 C13 . . 119.9(2) ?
    C11 C12 H12 . . 120.0 ?
    C13 C12 H12 . . 120.0 ?
    C14 C13 C12 . . 119.6(2) ?
    C14 C13 H13 . . 120.2 ?
    C12 C13 H13 . . 120.2 ?
    C13 C14 C15 . . 121.1(2) ?
    C13 C14 H14 . . 119.5 ?
    C15 C14 H14 . . 119.5 ?
    C14 C15 C16 . . 120.1(2) ?
    C14 C15 H15 . . 120.0 ?
    C16 C15 H15 . . 120.0 ?
    O1 C16 C15 . . 125.1(2) ?
    O1 C16 C11 . . 116.4(2) ?
    C15 C16 C11 . . 118.4(2) ?
    O1 C17 H17A . . 109.5 ?
    O1 C17 H17B . . 109.5 ?
    H17A C17 H17B . . 109.5 ?
    O1 C17 H17C . . 109.5 ?
    H17A C17 H17C . . 109.5 ?
    H17B C17 H17C . . 109.5 ?
loop_
    _geom_torsion_atom_site_label_1
    _geom_torsion_atom_site_label_2
    _geom_torsion_atom_site_label_3
    _geom_torsion_atom_site_label_4
    _geom_torsion_site_symmetry_1
    _geom_torsion_site_symmetry_2
    _geom_torsion_site_symmetry_3
    _geom_torsion_site_symmetry_4
    _geom_torsion
    _geom_torsion_publ_flag
    C6 C1 C2 C3 . . . . -0.6(4) ?
    C1 C2 C3 C4 . . . . 0.5(5) ?
    C2 C3 C4 C5 . . . . 0.1(5) ?
    C3 C4 C5 C6 . . . . -0.5(5) ?
    C2 C1 C6 C5 . . . . 0.2(4) ?
    C2 C1 C6 C7 . . . . -177.6(2) ?
    C4 C5 C6 C1 . . . . 0.4(4) ?
    C4 C5 C6 C7 . . . . 178.2(3) ?
    C10 N1 C7 C6 . . . . 96.0(3) ?
    C8 N1 C7 C6 . . . . -79.3(3) ?
    C1 C6 C7 N1 . . . . 89.0(3) ?
    C5 C6 C7 N1 . . . . -88.8(3) ?
    C10 N1 C8 C9 . . . . 0.4(3) ?
    C7 N1 C8 C9 . . . . 176.3(2) ?
    N1 C8 C9 N2 . . . . -0.4(3) ?
    C10 N2 C9 C8 . . . . 0.2(3) ?
    C11 N2 C9 C8 . . . . 179.3(2) ?
    C8 N1 C10 N2 . . . . -0.3(3) ?
    C7 N1 C10 N2 . . . . -176.3(2) ?
    C9 N2 C10 N1 . . . . 0.1(3) ?
    C11 N2 C10 N1 . . . . -179.0(2) ?
    C10 N2 C11 C12 . . . . 139.7(2) ?
    C9 N2 C11 C12 . . . . -39.2(3) ?
    C10 N2 C11 C16 . . . . -41.3(3) ?
    C9 N2 C11 C16 . . . . 139.7(2) ?
    C16 C11 C12 C13 . . . . 0.8(3) ?
    N2 C11 C12 C13 . . . . 179.7(2) ?
    C11 C12 C13 C14 . . . . 0.6(4) ?
    C12 C13 C14 C15 . . . . -1.0(4) ?
    C13 C14 C15 C16 . . . . 0.0(4) ?
    C17 O1 C16 C15 . . . . -7.8(4) ?
    C17 O1 C16 C11 . . . . 173.7(2) ?
    C14 C15 C16 O1 . . . . -177.2(2) ?
    C14 C15 C16 C11 . . . . 1.4(4) ?
    C12 C11 C16 O1 . . . . 176.9(2) ?
    N2 C11 C16 O1 . . . . -2.0(3) ?
    C12 C11 C16 C15 . . . . -1.7(3) ?
    N2 C11 C16 C15 . . . . 179.4(2) ?
loop_
    _geom_hbond_atom_site_label_D
    _geom_hbond_atom_site_label_H
    _geom_hbond_atom_site_label_A
    _geom_hbond_site_symmetry_A
    _geom_hbond_distance_DH
    _geom_hbond_distance_HA
    _geom_hbond_distance_DA
    _geom_hbond_angle_DHA
    C7 H7B F3 3_655 0.99 2.30 3.268(3) 167
    C8 H8 F4 3_655 0.95 2.34 3.220(3) 154
    C9 H9 F1 1_555 0.95 2.21 3.122(3) 161
    C10 H10 F1 4_456 0.95 2.37 3.236(3) 150
    C10 H10 F2 4_456 0.95 2.38 3.221(3) 147
    C12 H12 O1 4_456 0.95 2.57 3.292(3) 133
    C14 H14 F3 2_655 0.95 2.48 3.274(3) 140
    C13 H13 Cg1 4_456 0.94 2.61 3.460(3) 149
