# Supplementary material for: 1-Benzyl-3-(2-methoxy­phen­yl)imidazolium tetra­fluoro­borate
Source: Acta Crystallogr Sect E Struct Rep Online. 2009 Aug 19;65(Pt 9):o2178. doi: 10.1107/S1600536809031602 (PMC2970015; doi:10.1107/S1600536809031602)
Supplement: Supplementary file 2 [file e-65-o2178-Isup2.hkl]

# 
# h,k,l, Fc-squared, Fo-squared, sigma(Fo-squared) and status flag 
# 
data_I
_shelx_title ' Y2738 in P2(1)2(1)2(1)' 
_shelx_refln_list_code          4 
_shelx_F_calc_maximum      155.34 
_exptl_crystal_F_000       728.00 
_reflns_d_resolution_high  0.7701 
 
loop_ 
 _symmetry_equiv_pos_as_xyz 
 'x, y, z' 
 '-x+1/2, -y, z+1/2' 
 '-x, y+1/2, -z+1/2' 
 'x+1/2, -y+1/2, -z' 
 
_cell_length_a     7.1880 
_cell_length_b    15.1137 
_cell_length_c    15.3579 
_cell_angle_alpha  90.000 
_cell_angle_beta   90.000 
_cell_angle_gamma  90.000 
 
_shelx_F_squared_multiplier     1.000 
 
loop_ 
 _refln_index_h 
 _refln_index_k 
 _refln_index_l 
 _refln_F_squared_calc 
 _refln_F_squared_meas 
 _refln_F_squared_sigma 
 _refln_observed_status 
   4   0   0     2251.60     2189.41     39.76 o 
   6   0   0       29.69       27.29      6.37 o 
   8   0   0      111.49       84.73     18.74 o 
   1   1   0     1054.74      980.82     13.53 o 
   2   1   0     5354.18     4782.23     31.26 o 
   3   1   0     1604.14     1486.25     16.01 o 
   4   1   0       39.61       47.75      5.17 o 
   5   1   0      360.68      367.48      9.77 o 
   6   1   0       15.91       15.84      3.47 o 
   7   1   0       24.63       27.17      4.59 o 
   8   1   0        0.26        4.48      2.19 o 
   9   1   0       22.30       29.65      7.76 o 
   1   2   0     1466.88     1354.81     11.23 o 
   2   2   0       62.77       37.54      3.82 o 
   3   2   0       74.91       72.58      2.85 o 
   4   2   0      608.30      579.50     12.28 o 
   5   2   0      118.11      129.93     11.35 o 
   6   2   0       85.47       69.97      8.34 o 
   7   2   0        4.72        7.12      2.72 o 
   8   2   0        5.19        6.57      2.55 o 
   9   2   0       13.89        9.21      3.62 o 
   1   3   0     1968.58     1738.89     14.18 o 
   2   3   0     6551.37     6453.57     19.69 o 
   3   3   0     1085.28      941.21     11.08 o 
   4   3   0      127.76      145.49      7.49 o 
   5   3   0       11.97       12.35      2.51 o 
   6   3   0        8.75       10.76      1.82 o 
   7   3   0       32.77       30.26      5.22 o 
   8   3   0        7.44        8.97      3.83 o 
   9   3   0        3.25        5.90      3.05 o 
   0   4   0     8627.78     8391.83     31.40 o 
   1   4   0     6804.28     6897.75     25.61 o 
   2   4   0       44.26       39.53      2.63 o 
   3   4   0       86.08       73.86      5.48 o 
   4   4   0       91.85       70.65      6.42 o 
   5   4   0      354.74      386.00     10.16 o 
   6   4   0        2.30        3.48      1.51 o 
   7   4   0      236.98      239.82     10.80 o 
   8   4   0      404.17      423.12     20.42 o 
   9   4   0       43.28       41.49      8.97 o 
   1   5   0       17.98       24.55      2.14 o 
   2   5   0        0.48        5.97      2.13 o 
   3   5   0      402.82      364.90      5.12 o 
   4   5   0       15.05       16.41      2.49 o 
   5   5   0       21.80       26.52      3.19 o 
   6   5   0      196.19      217.84     11.81 o 
   7   5   0       50.69       39.56      6.68 o 
   8   5   0        6.29        9.29      3.14 o 
   9   5   0        2.74        5.03      2.44 o 
   0   6   0      804.24      691.61     16.02 o 
   1   6   0      113.85      108.10      5.30 o 
   2   6   0     1313.58     1181.96     13.96 o 
   3   6   0        5.66        7.18      2.20 o 
   4   6   0        0.58        3.59      1.10 o 
   5   6   0       32.58       33.04      3.54 o 
   6   6   0       56.67       65.07      6.36 o 
   7   6   0        8.86        9.08      2.90 o 
   8   6   0       68.14       51.45     10.37 o 
   1   7   0        0.34        1.76      0.91 o 
   2   7   0      407.03      369.41      5.25 o 
   3   7   0      117.09      105.24      3.89 o 
   4   7   0        0.40        4.20      1.28 o 
   5   7   0       31.39       30.03      3.56 o 
   6   7   0       16.23       14.30      3.08 o 
   7   7   0       90.41       86.15     15.36 o 
   8   7   0       76.50       60.63     12.10 o 
   0   8   0     1681.91     2022.34     23.03 o 
   1   8   0      958.86      993.20     11.50 o 
   2   8   0     2104.57     2243.58     23.77 o 
   3   8   0      277.90      269.60     10.84 o 
   4   8   0      276.61      294.71      7.67 o 
   5   8   0      125.47      121.84     10.72 o 
   6   8   0       45.38       41.81      7.15 o 
   7   8   0        1.00        6.40      3.55 o 
   8   8   0       31.58       35.54      8.26 o 
   1   9   0        0.99        6.76      1.68 o 
   2   9   0       38.01       34.18      4.00 o 
   3   9   0      196.22      179.80     11.43 o 
   4   9   0       85.51       87.22      7.33 o 
   5   9   0      397.19      435.64      8.51 o 
   6   9   0      263.05      322.63     14.86 o 
   7   9   0      158.82      191.42     19.96 o 
   8   9   0        0.62        5.55      1.99 o 
   0  10   0       12.61       11.72      3.05 o 
   1  10   0        0.01        4.32      1.91 o 
   2  10   0        2.40        4.21      1.59 o 
   3  10   0      545.54      544.85      7.28 o 
   4  10   0        7.98        3.44      2.06 o 
   5  10   0       52.99       39.42      6.59 o 
   6  10   0       25.30       25.27      5.44 o 
   7  10   0      107.01      101.67     18.66 o 
   8  10   0       15.02       22.88      6.27 o 
   1  11   0       20.09       23.43      3.76 o 
   2  11   0       48.31       54.62      5.26 o 
   3  11   0      250.52      233.50      9.49 o 
   4  11   0       18.31       21.18      3.30 o 
   5  11   0      116.40      116.26     15.77 o 
   6  11   0       77.58       60.94      9.59 o 
   7  11   0       23.14       20.28      5.35 o 
   0  12   0      329.41      283.75      9.92 o 
   1  12   0        0.28        3.32      2.06 o 
   2  12   0      109.81      121.41      9.67 o 
   3  12   0      281.74      304.49     11.09 o 
   4  12   0      199.01      211.29     15.77 o 
   5  12   0       27.53       21.01      4.12 o 
   6  12   0       46.30       39.02      8.65 o 
   7  12   0       51.16       51.67     10.62 o 
   1  13   0     1645.38     1715.84     20.34 o 
   2  13   0      208.82      209.00      8.43 o 
   3  13   0      616.83      672.20     17.96 o 
   4  13   0       80.23       87.98     12.20 o 
   5  13   0      740.70      754.79     17.58 o 
   6  13   0       76.29       89.62     14.40 o 
   0  14   0      349.72      369.03     13.37 o 
   1  14   0       36.79       36.81      4.49 o 
   2  14   0      204.09      186.59     10.16 o 
   3  14   0       18.03       14.50      3.19 o 
   4  14   0       14.09       24.74      5.14 o 
   5  14   0       46.69       57.93     11.68 o 
   6  14   0       15.30       17.30      4.60 o 
   1  15   0       11.69       10.88      2.12 o 
   2  15   0      176.75      190.62      9.18 o 
   3  15   0      218.35      222.12     23.18 o 
   4  15   0       83.76       87.13     12.85 o 
   5  15   0        0.01        6.15      2.61 o 
   6  15   0        5.82        8.20      2.77 o 
   0  16   0        3.98       11.52      4.22 o 
   1  16   0      101.99      119.29     15.49 o 
   2  16   0       67.10       71.28      9.46 o 
   3  16   0       60.77       58.30      9.69 o 
   4  16   0        9.63       10.89      5.08 o 
   5  16   0       67.25       61.26     15.71 o 
   1  17   0       11.59        8.38      3.03 o 
   2  17   0       45.06       40.67      8.27 o 
   3  17   0        8.82       10.00      3.34 o 
   4  17   0       17.29       18.90      6.90 o 
   0  18   0       17.14       27.76      7.30 o 
   1  18   0      265.99      362.18     10.25 o 
   2  18   0      103.99      118.92     21.97 o 
   3  18   0        8.98       11.30      4.74 o 
   1  19   0       39.44       27.36      7.20 o 
   2  19   0       67.76       65.12     17.09 o 
   1   0   1       38.71       27.03      1.49 o 
   2   0   1      298.08      231.06      3.86 o 
   3   0   1      462.35      388.96      5.82 o 
   4   0   1      656.65      628.22      9.38 o 
   5   0   1      948.15      921.57     20.60 o 
   6   0   1        2.10        3.48      1.75 o 
   7   0   1        0.96        3.00      1.70 o 
   8   0   1        2.85        4.97      1.89 o 
   9   0   1        0.87        2.71      2.36 o 
   1   1   1     3354.94     3126.30     10.59 o 
   2   1   1    12320.92    12428.60     42.88 o 
   3   1   1     2038.24     2150.36     10.90 o 
   4   1   1     1594.03     1714.80      9.59 o 
   5   1   1      134.02      132.77      3.76 o 
   6   1   1      167.50      198.40      6.65 o 
   7   1   1       39.05       42.29      4.63 o 
   8   1   1        2.95        3.56      1.29 o 
   9   1   1       12.58        8.13      2.30 o 
   0   2   1      902.42      885.53      7.85 o 
   1   2   1     3700.41     3431.83      8.80 o 
   2   2   1     3809.92     3667.41     16.87 o 
   3   2   1      426.91      426.08      6.93 o 
   4   2   1      743.06      750.51      6.97 o 
   5   2   1      166.70      161.89      5.12 o 
   6   2   1       90.95      104.55      7.38 o 
   7   2   1       66.64       70.15      7.40 o 
   8   2   1       17.95       20.02      3.06 o 
   9   2   1       47.39       35.19      5.66 o 
   0   3   1      703.04      679.93      4.49 o 
   1   3   1     8926.38     8653.58     26.93 o 
   2   3   1     1862.32     1758.95      9.98 o 
   3   3   1      374.42      379.92      7.63 o 
   4   3   1      946.06      881.99      7.91 o 
   5   3   1      110.66      120.91      4.73 o 
   6   3   1       26.44       34.15      3.32 o 
   7   3   1       75.15       88.22      7.82 o 
   8   3   1       98.75       88.97      9.90 o 
   9   3   1       27.76       14.69      3.32 o 
   0   4   1       22.20       12.22      1.32 o 
   1   4   1     2642.36     2484.84      8.51 o 
   2   4   1      140.38      139.20      2.23 o 
   3   4   1       57.65       76.29      3.29 o 
   4   4   1      528.52      468.21      5.14 o 
   5   4   1      174.89      167.50      4.24 o 
   6   4   1       34.51       38.88      3.94 o 
   7   4   1       50.46       49.83      4.92 o 
   8   4   1        0.22        4.57      1.66 o 
   9   4   1        9.73        9.61      2.42 o 
   0   5   1     2467.18     2367.60     16.68 o 
   1   5   1     2366.18     2186.42      9.32 o 
   2   5   1      269.12      317.09      4.03 o 
   3   5   1      206.39      177.15      3.31 o 
   4   5   1      344.59      321.24      5.18 o 
   5   5   1       60.12       65.35      4.04 o 
   6   5   1      245.68      250.02      6.14 o 
   7   5   1        6.67        8.91      1.85 o 
   8   5   1       60.57       52.46      7.41 o 
   9   5   1        7.20        7.67      2.12 o 
   0   6   1       83.90      106.82      2.79 o 
   1   6   1      543.82      553.77      4.45 o 
   2   6   1     1527.61     1433.67     13.27 o 
   3   6   1     1507.73     1486.85      8.60 o 
   4   6   1      189.43      166.97      4.89 o 
   5   6   1      202.00      217.18      4.10 o 
   6   6   1      164.58      175.07      9.54 o 
   7   6   1       70.11       79.76      8.46 o 
   8   6   1        0.05        3.28      1.70 o 
   0   7   1     1380.31     1313.16     14.36 o 
   1   7   1      745.89      635.09      7.08 o 
   2   7   1     1064.55     1006.50      8.59 o 
   3   7   1       55.51       73.94      3.26 o 
   4   7   1     1054.83     1102.18      9.21 o 
   5   7   1      129.88      114.94      5.28 o 
   6   7   1       85.49       94.55      7.38 o 
   7   7   1        7.82        5.81      1.97 o 
   8   7   1       10.91       12.25      2.76 o 
   0   8   1       42.64       51.70      4.41 o 
   1   8   1      445.50      464.79      7.36 o 
   2   8   1      881.99      851.27      8.03 o 
   3   8   1      430.60      460.92      6.86 o 
   4   8   1       17.68       23.45      2.35 o 
   5   8   1       84.95       98.79      5.30 o 
   6   8   1       27.87       28.02      3.39 o 
   7   8   1        2.80        8.70      3.80 o 
   8   8   1       11.48       12.72      2.74 o 
   0   9   1       33.04       34.54      4.40 o 
   1   9   1        6.70       10.60      1.30 o 
   2   9   1      128.84      101.07      4.46 o 
   3   9   1      374.63      390.70      4.92 o 
   4   9   1      228.80      231.91      9.16 o 
   5   9   1      270.94      281.23     10.29 o 
   6   9   1      117.66      128.59     11.99 o 
   7   9   1        5.98        6.59      2.26 o 
   8   9   1        4.98        6.54      1.89 o 
   0  10   1      343.97      366.19      6.88 o 
   1  10   1       78.33       79.84      4.78 o 
   2  10   1      449.06      454.81      5.08 o 
   3  10   1       95.62       88.45      5.17 o 
   4  10   1      553.47      586.61      7.69 o 
   5  10   1      518.52      574.98      7.28 o 
   6  10   1      100.51      106.15      9.36 o 
   7  10   1      223.39      240.83     18.67 o 
   8  10   1       19.88       17.03      3.86 o 
   0  11   1        0.86        2.80      1.35 o 
   1  11   1      317.19      317.84      6.44 o 
   2  11   1       70.05       97.35      6.09 o 
   3  11   1     1019.75     1007.94      9.90 o 
   4  11   1      343.84      327.81      7.39 o 
   5  11   1      266.33      296.34      8.35 o 
   6  11   1      121.23      146.50     11.41 o 
   7  11   1      141.70      128.15     13.52 o 
   0  12   1      131.30      110.77     10.38 o 
   1  12   1      546.14      557.64      7.79 o 
   2  12   1      148.31      153.68      6.35 o 
   3  12   1      623.78      635.74      7.17 o 
   4  12   1      371.35      410.70      7.58 o 
   5  12   1      136.63      135.85     12.50 o 
   6  12   1       35.67       37.38      5.17 o 
   7  12   1       33.69       31.14      5.03 o 
   0  13   1      402.29      394.46     21.57 o 
   1  13   1      106.51       89.71      5.89 o 
   2  13   1      624.61      672.68      7.58 o 
   3  13   1      179.33      188.16      6.62 o 
   4  13   1        6.20        7.65      1.75 o 
   5  13   1       19.16       17.51      3.63 o 
   6  13   1       41.28       41.74      5.98 o 
   0  14   1       15.21       11.01      2.59 o 
   1  14   1       22.22       24.02      2.67 o 
   2  14   1      280.61      299.21      7.43 o 
   3  14   1      106.46      101.60      8.88 o 
   4  14   1        1.17        5.41      2.06 o 
   5  14   1      121.23      114.73     12.06 o 
   6  14   1       15.01       18.11      3.19 o 
   0  15   1       21.51       20.86      4.09 o 
   1  15   1      117.47      115.63      7.49 o 
   2  15   1       83.14       91.81      5.60 o 
   3  15   1       60.49       60.67      5.66 o 
   4  15   1       21.73       17.44      2.75 o 
   5  15   1       65.84       68.86      8.58 o 
   6  15   1        0.23        2.54      1.78 o 
   0  16   1       79.41       62.62      8.41 o 
   1  16   1        3.61        5.43      1.70 o 
   2  16   1      130.88      136.24      7.03 o 
   3  16   1       76.70       65.45      8.43 o 
   4  16   1       46.08       43.67      6.24 o 
   5  16   1       23.25       20.62      4.47 o 
   0  17   1       32.10       38.94      7.09 o 
   1  17   1       13.75       12.13      1.86 o 
   2  17   1        4.55        6.10      1.92 o 
   3  17   1       58.12       60.81      7.96 o 
   4  17   1       18.20       21.01      4.00 o 
   0  18   1        5.03        4.97      2.01 o 
   1  18   1       19.93       16.59      3.24 o 
   2  18   1       95.20       81.57      9.95 o 
   3  18   1       20.96       16.61      3.06 o 
   0  19   1       70.89       63.07     14.26 o 
   1  19   1       42.57       39.97      5.33 o 
   2  19   1       36.22       34.28      5.87 o 
   1   0   2     3814.40     3598.94     15.98 o 
   2   0   2    24131.95    24543.15    172.21 o 
   3   0   2     1844.71     1706.13     12.64 o 
   4   0   2       34.55       35.53      4.51 o 
   5   0   2        6.54        9.83      2.23 o 
   6   0   2       41.02       36.47      5.57 o 
   7   0   2       17.90       16.33      3.52 o 
   8   0   2       53.58       51.13      8.32 o 
   9   0   2        3.53        3.11      2.46 o 
   1   1   2     5522.45     5475.82     18.68 o 
   2   1   2     5660.67     5537.50     19.20 o 
   3   1   2     1040.42      948.21      6.88 o 
   4   1   2     1166.24     1226.15     12.82 o 
   5   1   2      245.88      273.30      5.66 o 
   6   1   2      352.90      372.45      9.84 o 
   7   1   2       36.83       42.23      5.44 o 
   8   1   2        6.18        5.14      1.41 o 
   9   1   2        0.94        4.27      1.83 o 
   0   2   2      364.07      263.76      3.58 o 
   1   2   2     1085.00      923.15      3.70 o 
   2   2   2      324.83      330.09      2.47 o 
   3   2   2      855.58      765.99      5.54 o 
   4   2   2     3320.63     3458.74     34.15 o 
   5   2   2      188.43      193.45      5.15 o 
   6   2   2      238.27      245.54      7.05 o 
   7   2   2       90.36       90.84      6.70 o 
   8   2   2      215.43      227.69     10.94 o 
   9   2   2        0.05        3.11      1.73 o 
   0   3   2       28.59       49.11      2.39 o 
   1   3   2     3584.54     3582.48     14.41 o 
   2   3   2      188.14      202.57      2.61 o 
   3   3   2      315.26      347.67      4.17 o 
   4   3   2      849.82      839.84      8.49 o 
   5   3   2      182.06      162.10      4.41 o 
   6   3   2      219.22      205.45      6.21 o 
   7   3   2       98.85       96.49      7.70 o 
   8   3   2       23.86       26.61      4.12 o 
   9   3   2       13.76       17.37      3.68 o 
   0   4   2      387.35      374.66      3.47 o 
   1   4   2     1775.52     1637.31      7.36 o 
   2   4   2     1305.11     1185.54      8.51 o 
   3   4   2     1166.26     1121.21      9.39 o 
   4   4   2      644.73      686.73      7.33 o 
   5   4   2       47.25       50.16      3.14 o 
   6   4   2      216.37      213.43      7.01 o 
   7   4   2       19.31       17.91      2.59 o 
   8   4   2       76.30       61.83      6.87 o 
   9   4   2       19.45       16.41      3.55 o 
   0   5   2      710.83      807.48      6.99 o 
   1   5   2       37.78       35.77      1.84 o 
   2   5   2      269.16      268.74      3.96 o 
   3   5   2      223.60      233.61      2.83 o 
   4   5   2      364.04      331.31      7.10 o 
   5   5   2       69.03       84.73      5.34 o 
   6   5   2       76.31       77.26      6.49 o 
   7   5   2       12.62       12.23      1.90 o 
   8   5   2       67.73       66.28      8.34 o 
   0   6   2     1354.81     1204.23     11.87 o 
   1   6   2     1096.54     1114.90     10.14 o 
   2   6   2      419.98      354.47      5.84 o 
   3   6   2      121.29      127.47      4.14 o 
   4   6   2      288.70      287.36      3.62 o 
   5   6   2      111.44      112.60      4.00 o 
   6   6   2      205.21      204.58      5.97 o 
   7   6   2        2.80        4.07      1.47 o 
   8   6   2       23.78       20.81      3.88 o 
   0   7   2        9.92        6.72      0.98 o 
   1   7   2      629.70      578.19      6.14 o 
   2   7   2     1826.61     1903.57     11.90 o 
   3   7   2       51.43       51.43      2.57 o 
   4   7   2      347.42      330.44      4.09 o 
   5   7   2        6.73        9.71      1.31 o 
   6   7   2      135.24      140.62      8.03 o 
   7   7   2       36.82       29.78      3.84 o 
   8   7   2       14.90       16.98      3.42 o 
   0   8   2     1735.08     1787.14     13.46 o 
   1   8   2      667.78      640.95      5.46 o 
   2   8   2     1128.95     1150.54     11.24 o 
   3   8   2      288.53      244.66      3.35 o 
   4   8   2        3.51        7.15      0.96 o 
   5   8   2      166.56      165.69      9.95 o 
   6   8   2       34.70       46.49      4.99 o 
   7   8   2       12.34       10.22      2.05 o 
   8   8   2       19.15       19.93      3.52 o 
   0   9   2       25.14       44.55      5.20 o 
   1   9   2      195.85      191.11      4.86 o 
   2   9   2      215.26      199.21      3.88 o 
   3   9   2      149.34      145.59      6.10 o 
   4   9   2       40.59       29.39      2.73 o 
   5   9   2       26.12       29.59      3.60 o 
   6   9   2       24.32       27.99      3.78 o 
   7   9   2       25.76       30.02      4.20 o 
   8   9   2       60.48       65.47     10.15 o 
   0  10   2      705.63      721.79      9.99 o 
   1  10   2      739.51      728.99      6.76 o 
   2  10   2      287.84      319.26      4.99 o 
   3  10   2      116.90      121.24      5.69 o 
   4  10   2       47.01       51.39      3.68 o 
   5  10   2      344.50      376.06      8.00 o 
   6  10   2        3.80        4.98      1.72 o 
   7  10   2      166.93      162.38     13.86 o 
   0  11   2       43.86       69.60      8.89 o 
   1  11   2      828.14      778.57      9.63 o 
   2  11   2       15.89       20.09      2.14 o 
   3  11   2      681.82      726.18      9.14 o 
   4  11   2       11.01        8.02      1.85 o 
   5  11   2        4.54        7.99      1.71 o 
   6  11   2       20.35       17.19      3.41 o 
   7  11   2       34.03       32.28      5.59 o 
   0  12   2       39.01       46.50      5.87 o 
   1  12   2     1013.95     1012.73     18.78 o 
   2  12   2      393.13      418.08      9.08 o 
   3  12   2        7.41       10.08      1.73 o 
   4  12   2       26.11       28.46      3.23 o 
   5  12   2      387.22      429.68     15.37 o 
   6  12   2       79.67       68.15      8.57 o 
   7  12   2       94.54       88.19     13.33 o 
   0  13   2       41.55       43.26      6.05 o 
   1  13   2      196.70      194.80      9.12 o 
   2  13   2       35.52       35.61      4.04 o 
   3  13   2      726.01      748.03     11.27 o 
   4  13   2       84.57       86.89      7.93 o 
   5  13   2      229.83      252.24     12.96 o 
   6  13   2       25.80       19.39      3.81 o 
   0  14   2      222.37      236.79     12.63 o 
   1  14   2       83.87       97.11      8.30 o 
   2  14   2      140.14      135.72      7.64 o 
   3  14   2       33.18       32.03      4.21 o 
   4  14   2      193.58      189.97     16.82 o 
   5  14   2       14.86       12.34      2.43 o 
   6  14   2       35.34       35.29      6.01 o 
   0  15   2      134.91      160.33     12.73 o 
   1  15   2      146.43      150.81      8.33 o 
   2  15   2        1.25        4.43      1.45 o 
   3  15   2       13.81        9.09      1.88 o 
   4  15   2       12.71       13.57      2.64 o 
   5  15   2        8.30        9.08      2.61 o 
   0  16   2        5.29        5.36      2.04 o 
   1  16   2       30.71       31.32      3.37 o 
   2  16   2       64.08       50.28      5.47 o 
   3  16   2       52.81       54.95      6.65 o 
   4  16   2       24.03       19.83      3.79 o 
   5  16   2        4.35        3.87      2.01 o 
   0  17   2        0.06        2.42      1.93 o 
   1  17   2       30.84       30.32      3.61 o 
   2  17   2       18.78       19.09      2.99 o 
   3  17   2       33.70       28.42      5.45 o 
   4  17   2       21.19       25.54      4.43 o 
   0  18   2       20.10       24.85      5.58 o 
   1  18   2       69.00       65.49     10.35 o 
   2  18   2       83.43       87.61      8.46 o 
   3  18   2        1.65        5.25      1.89 o 
   0  19   2       80.05       81.59     13.35 o 
   1  19   2       36.52       34.34      5.09 o 
   2  19   2        0.51        3.57      1.78 o 
   1   0   3      799.78      759.02      5.11 o 
   2   0   3    11568.88    12122.11     44.85 o 
   3   0   3      232.38      257.74      9.11 o 
   4   0   3     2253.68     2396.51     18.93 o 
   5   0   3      127.60      141.03      7.53 o 
   6   0   3      289.36      310.71     11.16 o 
   7   0   3        3.44        6.58      2.17 o 
   8   0   3       52.26       31.45      5.85 o 
   9   0   3       18.55       19.99      6.31 o 
   0   1   3       57.56       67.12      0.91 o 
   1   1   3      808.68      780.52      4.97 o 
   2   1   3     2506.64     2449.33     10.50 o 
   3   1   3      727.96      701.19      5.17 o 
   4   1   3     2062.97     2005.64     10.30 o 
   5   1   3       34.27       46.02      3.82 o 
   6   1   3      363.89      369.70      8.25 o 
   7   1   3      261.53      291.23      6.43 o 
   8   1   3       61.86       56.61      5.31 o 
   9   1   3       13.83       11.97      2.42 o 
   0   2   3    19943.43    20898.21    130.86 o 
   1   2   3     1131.38     1039.03      4.82 o 
   2   2   3     1590.71     1682.87      9.37 o 
   3   2   3       31.60       26.34      1.62 o 
   4   2   3      872.79      824.08      9.34 o 
   5   2   3       22.68       34.41      2.85 o 
   6   2   3      138.65      140.52      5.43 o 
   7   2   3       78.54       80.67      7.08 o 
   8   2   3        5.10        6.24      1.66 o 
   9   2   3        1.19        5.23      2.19 o 
   0   3   3     3374.60     3326.52     14.64 o 
   1   3   3      317.62      276.53      1.92 o 
   2   3   3     3098.31     3039.68     12.46 o 
   3   3   3      713.32      719.96      9.14 o 
   4   3   3      112.96      129.00      3.41 o 
   5   3   3      794.57      726.61      7.41 o 
   6   3   3      435.43      455.55      6.34 o 
   7   3   3       59.13       69.04      5.96 o 
   8   3   3       46.61       39.33      4.94 o 
   9   3   3        0.78        4.84      2.48 o 
   0   4   3     1210.14     1113.54      9.84 o 
   1   4   3      566.75      584.44      2.76 o 
   2   4   3      480.77      491.62      4.49 o 
   3   4   3      338.42      351.72      8.40 o 
   4   4   3      371.42      380.69      4.60 o 
   5   4   3      161.70      149.10      4.38 o 
   6   4   3      150.55      162.07      5.85 o 
   7   4   3       52.62       62.11      7.09 o 
   8   4   3       92.05       81.43      8.89 o 
   9   4   3       13.52        8.56      2.74 o 
   0   5   3      302.29      281.74      3.06 o 
   1   5   3      141.36      133.14      2.92 o 
   2   5   3      909.61      931.27      9.10 o 
   3   5   3      333.82      359.73      5.08 o 
   4   5   3       26.93       38.81      1.95 o 
   5   5   3      413.70      402.57      6.19 o 
   6   5   3      203.02      216.66      5.34 o 
   7   5   3       78.41       71.28      9.19 o 
   8   5   3       25.13       22.15      3.89 o 
   0   6   3     4173.17     4387.55     40.88 o 
   1   6   3     3198.21     3335.43     16.80 o 
   2   6   3       63.47       72.50      2.04 o 
   3   6   3     1187.39     1146.04     13.82 o 
   4   6   3      292.45      302.85      5.34 o 
   5   6   3       75.03       72.73      3.87 o 
   6   6   3       25.15       26.28      3.64 o 
   7   6   3       15.60       11.95      2.32 o 
   8   6   3        2.74        3.84      1.17 o 
   0   7   3     1183.04     1025.87     18.59 o 
   1   7   3     1354.11     1339.32     11.39 o 
   2   7   3     2899.85     3109.78     14.28 o 
   3   7   3      280.05      265.73      4.87 o 
   4   7   3       45.86       51.69      5.33 o 
   5   7   3      122.58      115.17      7.22 o 
   6   7   3        9.37        9.34      2.21 o 
   7   7   3       12.95       11.88      2.30 o 
   8   7   3        9.63        6.76      1.89 o 
   0   8   3      183.72      195.87      3.81 o 
   1   8   3      346.80      320.33      6.17 o 
   2   8   3      879.61      910.21      8.97 o 
   3   8   3      129.76      119.19      6.90 o 
   4   8   3       27.89       26.61      2.69 o 
   5   8   3       97.29       92.27      8.53 o 
   6   8   3      189.89      188.14     12.02 o 
   7   8   3      136.48      128.78     14.42 o 
   8   8   3       31.81       24.72      4.96 o 
   0   9   3        4.97       13.06      2.23 o 
   1   9   3       68.48       88.10      4.44 o 
   2   9   3       80.30       84.20      4.62 o 
   3   9   3       29.39       29.16      2.32 o 
   4   9   3      116.38      115.68      6.60 o 
   5   9   3       14.32       17.40      2.40 o 
   6   9   3       58.77       61.98      5.77 o 
   7   9   3       86.64       94.23     10.84 o 
   8   9   3      100.63       91.75     12.97 o 
   0  10   3      698.94      740.97     14.04 o 
   1  10   3     1313.85     1294.37     10.55 o 
   2  10   3      299.26      294.89      8.00 o 
   3  10   3       16.53       14.01      1.54 o 
   4  10   3      327.09      338.09     11.92 o 
   5  10   3       14.09       13.22      2.27 o 
   6  10   3        0.60        4.13      1.84 o 
   7  10   3      106.85      121.04     12.10 o 
   0  11   3        1.66        2.19      1.26 o 
   1  11   3      292.87      285.55      5.74 o 
   2  11   3       62.00       69.43      4.49 o 
   3  11   3      178.46      195.98      5.83 o 
   4  11   3       36.54       37.53      4.27 o 
   5  11   3       64.82       60.01      6.83 o 
   6  11   3      102.82      123.82      9.88 o 
   7  11   3       63.20       57.54      8.03 o 
   0  12   3      279.15      270.01     15.06 o 
   1  12   3      375.08      372.39      6.24 o 
   2  12   3      132.47      138.17      6.06 o 
   3  12   3      200.59      205.21      5.57 o 
   4  12   3      521.81      521.17      9.55 o 
   5  12   3       34.98       33.85      4.53 o 
   6  12   3       24.25       26.86      3.60 o 
   7  12   3       18.80       18.70      3.90 o 
   0  13   3      206.34      189.75     11.95 o 
   1  13   3     1351.79     1365.85     11.27 o 
   2  13   3       47.09       51.60      4.96 o 
   3  13   3      287.50      278.15      9.34 o 
   4  13   3       24.77       33.78      4.06 o 
   5  13   3       18.45       18.31      2.84 o 
   6  13   3        2.34        5.14      2.08 o 
   0  14   3       39.82       36.10      4.88 o 
   1  14   3       22.63       20.70      2.95 o 
   2  14   3       66.68       78.74      6.12 o 
   3  14   3       22.28       31.11      4.22 o 
   4  14   3       57.54       47.34      5.12 o 
   5  14   3       41.67       41.99      6.11 o 
   6  14   3        0.94        2.17      1.98 o 
   0  15   3        0.07        3.54      1.91 o 
   1  15   3       99.10       90.60      7.19 o 
   2  15   3       17.48       24.62      3.40 o 
   3  15   3       21.94       31.65      4.23 o 
   4  15   3       10.31        7.07      1.84 o 
   5  15   3       76.69       75.33     12.62 o 
   0  16   3       99.31      107.54     11.77 o 
   1  16   3        8.39        9.66      1.90 o 
   2  16   3       17.00       15.23      2.28 o 
   3  16   3       38.25       37.56      5.39 o 
   4  16   3       13.46        8.78      2.55 o 
   5  16   3        5.34        6.06      2.44 o 
   0  17   3       10.07       10.42      2.93 o 
   1  17   3       18.19       17.09      2.73 o 
   2  17   3       61.18       57.71      7.55 o 
   3  17   3       11.34        9.75      3.20 o 
   4  17   3       19.19       13.73      2.87 o 
   0  18   3       28.59       19.70      4.56 o 
   1  18   3       12.54       14.73      2.67 o 
   2  18   3       66.93       71.83      7.89 o 
   3  18   3        3.25        3.60      1.57 o 
   0  19   3       24.82       22.11      6.55 o 
   1  19   3       12.59       11.30      2.51 o 
   0   0   4     9697.08     9168.14     47.52 o 
   1   0   4       18.08       14.81      1.09 o 
   2   0   4      217.88      206.28      3.56 o 
   3   0   4      113.63       76.92      4.30 o 
   4   0   4      596.42      585.60      8.38 o 
   5   0   4       40.95       40.41      5.26 o 
   6   0   4      276.20      274.23      8.89 o 
   7   0   4        0.22        4.71      2.43 o 
   8   0   4        0.75        2.49      2.77 o 
   9   0   4        1.90        5.59      4.55 o 
   0   1   4      165.18      210.79      2.75 o 
   1   1   4     1333.06     1234.80      5.57 o 
   2   1   4      737.70      692.97      4.61 o 
   3   1   4      444.25      434.02      6.44 o 
   4   1   4     2962.10     2933.85     21.34 o 
   5   1   4      220.44      237.89      5.43 o 
   6   1   4      599.17      642.59      8.78 o 
   7   1   4       11.88       12.82      2.32 o 
   8   1   4       41.22       44.87      5.46 o 
   9   1   4        6.96        4.77      1.52 o 
   0   2   4      252.47      255.61      3.39 o 
   1   2   4     1035.70     1001.01      6.73 o 
   2   2   4     1294.91     1208.97      6.09 o 
   3   2   4       19.98       18.86      1.54 o 
   4   2   4      163.01      179.55      3.22 o 
   5   2   4      300.21      282.52      5.84 o 
   6   2   4     1065.43     1161.28     17.57 o 
   7   2   4       57.40       55.36      4.75 o 
   8   2   4      156.22      144.80     10.57 o 
   9   2   4       14.63       12.37      3.49 o 
   0   3   4      181.23      132.90      2.32 o 
   1   3   4     1543.93     1575.98      6.33 o 
   2   3   4      306.64      282.90      2.88 o 
   3   3   4      339.69      334.28      4.63 o 
   4   3   4      318.75      315.41      5.76 o 
   5   3   4      147.32      140.34      6.30 o 
   6   3   4      597.62      567.53      6.84 o 
   7   3   4       12.47        9.04      1.69 o 
   8   3   4       64.53       64.53      7.52 o 
   9   3   4        3.40        6.40      2.27 o 
   0   4   4      446.99      461.13      3.46 o 
   1   4   4     1871.24     1763.91     11.06 o 
   2   4   4      684.51      590.31      4.50 o 
   3   4   4     1058.70     1108.85     10.50 o 
   4   4   4       67.78       75.44      6.45 o 
   5   4   4      212.96      231.48      3.34 o 
   6   4   4      115.94      129.62      4.23 o 
   7   4   4      125.31      149.31      8.32 o 
   8   4   4       22.00       16.09      3.34 o 
   0   5   4     6087.70     6496.03     35.33 o 
   1   5   4      165.96      129.93      1.77 o 
   2   5   4       72.97       77.96      3.60 o 
   3   5   4      873.53      942.40      8.06 o 
   4   5   4      301.98      236.39      6.47 o 
   5   5   4      249.89      248.56      7.37 o 
   6   5   4       70.74       76.54      6.86 o 
   7   5   4       99.23       85.49      8.73 o 
   8   5   4       10.58        9.02      1.92 o 
   0   6   4       31.85       35.67      2.72 o 
   1   6   4      779.00      797.53      6.38 o 
   2   6   4      570.03      585.35      8.60 o 
   3   6   4       91.58       95.73      5.04 o 
   4   6   4       37.81       41.98      4.39 o 
   5   6   4      550.71      610.08      9.27 o 
   6   6   4       34.52       37.95      4.67 o 
   7   6   4        1.02        2.81      1.53 o 
   8   6   4       42.88       46.46      6.69 o 
   0   7   4     1170.17     1244.92     10.14 o 
   1   7   4      579.55      569.59      6.39 o 
   2   7   4      257.24      291.59      5.39 o 
   3   7   4       59.17       74.18      5.79 o 
   4   7   4       43.03       57.97      5.04 o 
   5   7   4       93.32      110.19      8.85 o 
   6   7   4       84.11      106.70      8.93 o 
   7   7   4       22.13       27.82      4.22 o 
   8   7   4       56.15       61.89      8.47 o 
   0   8   4      889.82      959.10      8.98 o 
   1   8   4     2227.00     2389.14     20.27 o 
   2   8   4      237.29      281.94      4.27 o 
   3   8   4      150.55      144.53      6.92 o 
   4   8   4      124.26      141.55      8.33 o 
   5   8   4      200.61      211.79      7.43 o 
   6   8   4       34.84       41.54      4.45 o 
   7   8   4      112.86      115.77     13.97 o 
   8   8   4       46.13       46.72      8.54 o 
   0   9   4      612.78      654.27     10.37 o 
   1   9   4       75.85       80.64      5.92 o 
   2   9   4       63.82       68.96      4.07 o 
   3   9   4      241.15      234.75      5.45 o 
   4   9   4      609.37      594.12      8.99 o 
   5   9   4      207.63      199.97      9.31 o 
   6   9   4        2.50        3.34      1.57 o 
   7   9   4       30.51       35.45      5.60 o 
   8   9   4        9.43       11.89      2.51 o 
   0  10   4      140.96      148.96      6.13 o 
   1  10   4       36.44       28.90      2.57 o 
   2  10   4       16.28       20.61      2.18 o 
   3  10   4      464.69      466.45     10.08 o 
   4  10   4      125.17      131.58     10.19 o 
   5  10   4       64.81       65.10      6.67 o 
   6  10   4      246.47      252.23     11.33 o 
   7  10   4      109.82      112.28     12.00 o 
   0  11   4      353.15      344.37      8.50 o 
   1  11   4      139.43      158.96      5.59 o 
   2  11   4      123.56      117.96      5.47 o 
   3  11   4      171.29      173.12      5.77 o 
   4  11   4       10.46       11.63      2.33 o 
   5  11   4       42.79       33.96      3.85 o 
   6  11   4       53.08       55.81      6.95 o 
   7  11   4       64.39       60.60      9.18 o 
   0  12   4       33.51       35.85      5.28 o 
   1  12   4      586.50      578.64      7.47 o 
   2  12   4        1.22        3.66      1.32 o 
   3  12   4      220.25      243.01     11.53 o 
   4  12   4       80.20       77.83      7.17 o 
   5  12   4       13.15       12.57      2.26 o 
   6  12   4        9.55       12.04      3.30 o 
   7  12   4        9.18        9.62      2.69 o 
   0  13   4        0.90        3.59      1.67 o 
   1  13   4      141.32      168.75      8.14 o 
   2  13   4      292.46      317.56      6.25 o 
   3  13   4       91.77       82.12      7.54 o 
   4  13   4       70.46       77.19      6.78 o 
   5  13   4       33.60       27.43      4.53 o 
   6  13   4       38.92       33.00      5.25 o 
   0  14   4      215.62      216.83     10.42 o 
   1  14   4      661.15      636.57      9.97 o 
   2  14   4       71.18       76.84      6.06 o 
   3  14   4      651.98      696.03     12.80 o 
   4  14   4       68.03       69.91      7.78 o 
   5  14   4        5.46        5.72      1.74 o 
   6  14   4        3.82        4.75      1.67 o 
   0  15   4        7.79        6.69      1.73 o 
   1  15   4      233.21      218.45      9.39 o 
   2  15   4       31.51       35.24      4.55 o 
   3  15   4       29.11       22.81      2.97 o 
   4  15   4       15.21       16.58      2.80 o 
   5  15   4       34.66       32.59      6.69 o 
   0  16   4       10.34       10.46      2.73 o 
   1  16   4       46.79       43.06      4.29 o 
   2  16   4        7.05        8.55      1.94 o 
   3  16   4       14.33       10.58      2.65 o 
   4  16   4       38.24       33.35      5.77 o 
   5  16   4       64.71       63.83      9.43 o 
   0  17   4        3.48        6.70      2.45 o 
   1  17   4        7.21        9.03      2.21 o 
   2  17   4       11.83       11.63      2.49 o 
   3  17   4       79.23       79.40      9.42 o 
   4  17   4        6.19        6.24      1.92 o 
   0  18   4        5.14        4.75      2.16 o 
   1  18   4       17.77       11.07      3.18 o 
   2  18   4        2.63        5.32      2.15 o 
   3  18   4        7.02        6.32      2.58 o 
   0  19   4        8.70        7.30      3.46 o 
   1  19   4       24.67       16.96      3.23 o 
   1   0   5     1865.60     1737.52      7.20 o 
   2   0   5     1627.41     1605.43     11.32 o 
   3   0   5        9.01       15.94      1.87 o 
   4   0   5     3233.56     3476.77     43.20 o 
   5   0   5       19.25       35.87      4.78 o 
   6   0   5      441.63      488.01     10.55 o 
   7   0   5       12.26       12.91      3.09 o 
   8   0   5      351.61      365.51     15.60 o 
   9   0   5       37.58       26.21      6.59 o 
   0   1   5       79.21       67.01      1.34 o 
   1   1   5     1139.93     1029.68      5.83 o 
   2   1   5       16.05       24.31      1.48 o 
   3   1   5     1277.78     1357.72      6.75 o 
   4   1   5       97.65       87.95      5.15 o 
   5   1   5       40.77       50.89      4.19 o 
   6   1   5       19.33       22.67      2.59 o 
   7   1   5       35.47       36.11      3.68 o 
   8   1   5       33.35       31.29      4.97 o 
   9   1   5       26.38       20.25      5.14 o 
   0   2   5     2115.33     2116.02     13.79 o 
   1   2   5      535.64      499.23      3.43 o 
   2   2   5      789.48      761.46      4.98 o 
   3   2   5      345.58      351.91      3.15 o 
   4   2   5        2.82        2.65      0.67 o 
   5   2   5      109.58       89.67      3.50 o 
   6   2   5       89.58       91.91      6.28 o 
   7   2   5      118.05      121.31     10.63 o 
   8   2   5      151.95      141.08     11.85 o 
   0   3   5     1366.70     1304.78      6.39 o 
   1   3   5      319.39      350.17      3.49 o 
   2   3   5      453.71      433.52      4.46 o 
   3   3   5      492.18      468.95      4.53 o 
   4   3   5      762.90      806.80      5.61 o 
   5   3   5       71.43       65.34      3.98 o 
   6   3   5      307.99      338.62      5.86 o 
   7   3   5       20.87       25.23      3.49 o 
   8   3   5      168.89      149.14     14.33 o 
   0   4   5      323.52      246.10      4.47 o 
   1   4   5     1082.21     1040.35      8.45 o 
   2   4   5        8.81        6.65      0.77 o 
   3   4   5       26.10       34.13      3.48 o 
   4   4   5       90.21       98.06      5.79 o 
   5   4   5      766.36      825.42      9.25 o 
   6   4   5       73.32       81.02      7.27 o 
   7   4   5       43.65       42.80      4.14 o 
   8   4   5       60.51       58.75      7.56 o 
   0   5   5      562.28      573.68      5.82 o 
   1   5   5      368.78      344.54      4.04 o 
   2   5   5      826.65      831.40      6.42 o 
   3   5   5      611.02      669.10      8.43 o 
   4   5   5        7.37        5.85      1.39 o 
   5   5   5       97.31       90.95      6.41 o 
   6   5   5        9.65        8.33      1.76 o 
   7   5   5       16.74       14.67      2.23 o 
   8   5   5       65.52       66.59      7.84 o 
   0   6   5     1914.06     2041.26     26.30 o 
   1   6   5      567.06      562.53      6.78 o 
   2   6   5     1397.71     1434.04     12.18 o 
   3   6   5      686.55      660.09      8.44 o 
   4   6   5       39.71       38.30      3.55 o 
   5   6   5       27.01       24.21      2.84 o 
   6   6   5       71.77       75.73      6.47 o 
   7   6   5       47.33       42.64      5.74 o 
   8   6   5       18.10       15.28      3.56 o 
   0   7   5     2006.85     1991.73     15.49 o 
   1   7   5      197.62      203.70      3.00 o 
   2   7   5      234.70      223.19      3.27 o 
   3   7   5     1177.93     1165.68     13.16 o 
   4   7   5      897.58      942.11     10.69 o 
   5   7   5      160.50      164.78      8.27 o 
   6   7   5       35.87       30.60      3.29 o 
   7   7   5       26.26       27.37      3.95 o 
   8   7   5       10.88        9.50      2.50 o 
   0   8   5        0.28        2.93      1.30 o 
   1   8   5      767.17      756.76      7.42 o 
   2   8   5      336.81      348.96      3.59 o 
   3   8   5       81.02       85.28      7.27 o 
   4   8   5      147.76      163.62     11.06 o 
   5   8   5       49.63       51.15      4.65 o 
   6   8   5      150.13      149.63      9.57 o 
   7   8   5       54.73       52.72      6.65 o 
   8   8   5       95.62       82.53     12.75 o 
   0   9   5       27.43       33.92      3.89 o 
   1   9   5      330.70      351.00      6.52 o 
   2   9   5      149.76      174.55      5.48 o 
   3   9   5        9.78       17.81      2.20 o 
   4   9   5       40.04       33.43      3.56 o 
   5   9   5        4.24        3.84      1.64 o 
   6   9   5      161.24      160.66      9.22 o 
   7   9   5       40.75       37.37      6.76 o 
   0  10   5        0.72        2.17      1.41 o 
   1  10   5       39.51       35.64      3.38 o 
   2  10   5       62.28       58.01      4.11 o 
   3  10   5       32.20       30.03      2.86 o 
   4  10   5       62.48       58.25      5.57 o 
   5  10   5       99.69      107.45     10.56 o 
   6  10   5       59.49       60.52      6.99 o 
   7  10   5       76.50       75.38     10.05 o 
   0  11   5        0.79        1.81      1.41 o 
   1  11   5       90.03       87.78      4.90 o 
   2  11   5       73.82       71.30      5.34 o 
   3  11   5      603.75      621.67     10.52 o 
   4  11   5      115.34      116.97      7.70 o 
   5  11   5       31.89       37.09      4.80 o 
   6  11   5       50.77       34.15      5.13 o 
   7  11   5       70.67       64.51      9.55 o 
   0  12   5       98.71      117.46      9.14 o 
   1  12   5      167.75      177.04      6.83 o 
   2  12   5       49.99       58.44      5.74 o 
   3  12   5       52.20       60.77      6.10 o 
   4  12   5       72.70       79.37      7.85 o 
   5  12   5       22.57       21.83      3.03 o 
   6  12   5       11.88        8.92      2.21 o 
   7  12   5       31.39       34.15      5.61 o 
   0  13   5        8.62        7.78      2.03 o 
   1  13   5     1025.47     1008.38     10.42 o 
   2  13   5      253.09      262.65      4.98 o 
   3  13   5      488.97      515.68      8.02 o 
   4  13   5        3.65        4.48      1.56 o 
   5  13   5       20.43       25.42      3.48 o 
   6  13   5       40.72       29.93      5.16 o 
   0  14   5       37.10       38.36      5.09 o 
   1  14   5       39.65       36.23      3.55 o 
   2  14   5        2.06        3.65      1.42 o 
   3  14   5       21.16       28.50      4.03 o 
   4  14   5       30.99       31.86      4.21 o 
   5  14   5       24.64       20.89      3.46 o 
   6  14   5       58.84       52.06      9.05 o 
   0  15   5       33.43       37.52      5.88 o 
   1  15   5        3.85        5.95      1.42 o 
   2  15   5        7.33        9.34      1.99 o 
   3  15   5        6.79        8.92      2.04 o 
   4  15   5       40.33       39.42      5.20 o 
   5  15   5        9.07        4.73      1.93 o 
   0  16   5       44.80       35.69      6.39 o 
   1  16   5        8.23        5.90      1.62 o 
   2  16   5       17.07       18.13      2.72 o 
   3  16   5        6.83        7.07      2.22 o 
   4  16   5       39.12       36.02      5.36 o 
   0  17   5        7.44        6.27      2.49 o 
   1  17   5       54.12       58.88      8.25 o 
   2  17   5       19.03       14.06      3.01 o 
   3  17   5       17.25       12.75      3.61 o 
   4  17   5       24.76       23.25      5.15 o 
   0  18   5       13.64       11.71      3.48 o 
   1  18   5       12.45        6.95      1.62 o 
   2  18   5       26.59       23.55      4.16 o 
   0  19   5        4.77        4.61      4.79 o 
   0   0   6     2742.52     2854.99     21.63 o 
   2   0   6      333.76      297.16      6.97 o 
   3   0   6      477.52      475.33      5.22 o 
   4   0   6       41.46       47.17      5.05 o 
   5   0   6        0.19        2.08      1.19 o 
   6   0   6      120.41      131.32      7.14 o 
   7   0   6       10.62       11.40      2.89 o 
   8   0   6        1.47        4.49      2.79 o 
   0   1   6     1393.26     1450.45     11.08 o 
   1   1   6      294.91      332.25      3.76 o 
   2   1   6      155.00      169.22      2.22 o 
   3   1   6      259.75      292.86      3.68 o 
   4   1   6      109.19      143.67      3.73 o 
   5   1   6      333.99      323.37      7.81 o 
   6   1   6      842.23      855.87      8.15 o 
   7   1   6      197.69      219.03      6.51 o 
   8   1   6      152.94      145.69     11.70 o 
   0   2   6      143.18      138.24      1.66 o 
   1   2   6       22.02       24.82      1.36 o 
   2   2   6      132.67      161.25      3.50 o 
   3   2   6      374.82      368.98      3.48 o 
   4   2   6      484.30      483.56      5.21 o 
   5   2   6      228.84      213.40      5.09 o 
   6   2   6      393.79      400.71      6.09 o 
   7   2   6       83.02       84.13      7.73 o 
   8   2   6      276.41      290.08     16.31 o 
   0   3   6       56.30       48.12      1.96 o 
   1   3   6      303.29      251.25      3.71 o 
   2   3   6      419.58      409.31      2.89 o 
   3   3   6       98.62       86.48      5.09 o 
   4   3   6       58.74       58.77      3.33 o 
   5   3   6      268.39      260.70      5.43 o 
   6   3   6      119.45      136.73      8.33 o 
   7   3   6       21.69       17.31      2.58 o 
   8   3   6      210.74      229.50     11.00 o 
   0   4   6      210.07      196.00      2.77 o 
   1   4   6       35.61       48.69      2.10 o 
   2   4   6     1673.72     1733.08      7.57 o 
   3   4   6       96.98       90.96      5.13 o 
   4   4   6      197.07      199.44      6.24 o 
   5   4   6       89.92      106.67      8.38 o 
   6   4   6      112.15      120.57      9.37 o 
   7   4   6       24.55       23.77      3.44 o 
   8   4   6       38.88       35.84      4.58 o 
   0   5   6      590.55      543.54      5.36 o 
   1   5   6       73.16       73.94      2.01 o 
   2   5   6     1074.59     1180.89      6.12 o 
   3   5   6       12.04       10.90      1.51 o 
   4   5   6       31.91       24.54      2.60 o 
   5   5   6      287.22      276.41      7.08 o 
   6   5   6       75.61       89.57      9.00 o 
   7   5   6       39.97       39.86      4.38 o 
   8   5   6      122.12      138.78     11.13 o 
   0   6   6      107.70      115.43      3.20 o 
   1   6   6      487.50      499.61      4.07 o 
   2   6   6      267.00      299.38      3.58 o 
   3   6   6      591.98      612.29      7.04 o 
   4   6   6      271.01      279.86      7.83 o 
   5   6   6       29.31       36.26      3.65 o 
   6   6   6      581.95      565.92      7.80 o 
   7   6   6       12.75       17.02      3.07 o 
   8   6   6       47.40       36.50      5.89 o 
   0   7   6      207.27      231.27      4.52 o 
   1   7   6      680.28      701.97      7.95 o 
   2   7   6      403.61      432.04      4.79 o 
   3   7   6       95.89      114.39      6.45 o 
   4   7   6      799.26      864.63      9.12 o 
   5   7   6      118.94      126.86      8.22 o 
   6   7   6       87.76       86.66      7.78 o 
   7   7   6        5.31        6.99      2.05 o 
   8   7   6       43.98       38.44      5.98 o 
   0   8   6      122.30      108.82      5.52 o 
   1   8   6      239.68      228.24      3.60 o 
   2   8   6      107.34      116.81      3.41 o 
   3   8   6      265.92      249.37      5.92 o 
   4   8   6       75.34       79.32      6.40 o 
   5   8   6       98.88      108.24      7.98 o 
   6   8   6       24.42       25.98      3.37 o 
   7   8   6      117.80      111.06      9.55 o 
   8   8   6       27.15       20.76      3.91 o 
   0   9   6      332.35      287.31      7.80 o 
   1   9   6       56.86       75.29      4.78 o 
   2   9   6      100.39      110.62      4.38 o 
   3   9   6      340.71      372.30      5.94 o 
   4   9   6      170.14      195.11      5.72 o 
   5   9   6       37.18       51.64      5.36 o 
   6   9   6      112.60      131.29     10.36 o 
   7   9   6       90.70       87.11     11.13 o 
   0  10   6       11.45       14.91      2.54 o 
   1  10   6       69.16       65.90      4.91 o 
   2  10   6       59.98       64.17      4.38 o 
   3  10   6      135.55      130.17      7.83 o 
   4  10   6      144.37      154.83     10.64 o 
   5  10   6       72.14       72.70      7.61 o 
   6  10   6       56.51       60.80      6.13 o 
   7  10   6      183.73      191.72      9.44 o 
   0  11   6       19.62       24.37      3.36 o 
   1  11   6        7.48       10.27      1.61 o 
   2  11   6       87.51       87.56      3.67 o 
   3  11   6       16.11       16.91      2.37 o 
   4  11   6      195.70      209.70     12.65 o 
   5  11   6       14.14       10.08      2.17 o 
   6  11   6       51.85       52.81      6.62 o 
   7  11   6        3.02        3.36      1.76 o 
   0  12   6      876.98      837.33     19.91 o 
   1  12   6      386.17      421.38      6.80 o 
   2  12   6      150.94      128.02      4.79 o 
   3  12   6       96.75      102.03      8.85 o 
   4  12   6       17.73       21.87      3.04 o 
   5  12   6      373.25      391.65      9.71 o 
   6  12   6       22.13       15.59      3.24 o 
   0  13   6      277.39      261.42      9.17 o 
   1  13   6        4.11        5.49      1.99 o 
   2  13   6       81.75       94.49      8.04 o 
   3  13   6       67.38       72.18      6.83 o 
   4  13   6        3.79        4.29      1.73 o 
   5  13   6       20.65       16.73      2.98 o 
   6  13   6       44.21       44.05      7.02 o 
   0  14   6        6.61        5.91      2.44 o 
   1  14   6      206.18      188.14      6.66 o 
   2  14   6       53.71       57.51      5.57 o 
   3  14   6       89.48       82.83      8.86 o 
   4  14   6       80.72       74.57      9.47 o 
   5  14   6      135.45      170.12     17.09 o 
   0  15   6        5.56        5.55      2.14 o 
   1  15   6       34.28       32.75      4.09 o 
   2  15   6       80.70       81.90      9.15 o 
   3  15   6       25.91       37.37      5.58 o 
   4  15   6        2.26        5.15      1.79 o 
   5  15   6      100.20       86.37     13.84 o 
   0  16   6      121.99      111.73     16.40 o 
   1  16   6       23.64       29.39      3.79 o 
   2  16   6        5.61        4.90      1.98 o 
   3  16   6       32.22       29.72      4.60 o 
   4  16   6       55.46       54.03      7.73 o 
   0  17   6        0.08        2.95      2.78 o 
   1  17   6        4.73        4.57      1.63 o 
   2  17   6       12.94       13.35      2.68 o 
   3  17   6        5.73        6.47      1.97 o 
   0  18   6        1.71        4.19      3.91 o 
   1  18   6       32.86       31.62      5.04 o 
   2  18   6       10.93       16.10      3.20 o 
   1   0   7      457.71      454.10      7.15 o 
   2   0   7       13.50       14.10      1.63 o 
   3   0   7      337.54      350.35      5.38 o 
   4   0   7       58.88       56.35      5.85 o 
   5   0   7       83.13       75.97      7.64 o 
   6   0   7      178.73      164.84      7.28 o 
   7   0   7        0.19        1.40      1.79 o 
   8   0   7       69.42       68.31     11.41 o 
   0   1   7        0.88        1.28      0.74 o 
   1   1   7      214.19      205.10      1.78 o 
   2   1   7     3857.05     4010.61     16.89 o 
   3   1   7      262.80      281.00      3.15 o 
   4   1   7      379.28      392.23      4.80 o 
   5   1   7      101.62       94.08      4.77 o 
   6   1   7       23.80       20.02      2.26 o 
   7   1   7       11.57       14.62      2.67 o 
   8   1   7       46.12       41.13      4.89 o 
   0   2   7     2201.88     2124.36     13.82 o 
   1   2   7       86.27       80.33      1.39 o 
   2   2   7      102.10      125.68      2.94 o 
   3   2   7      279.97      243.48      3.41 o 
   4   2   7      779.88      814.77      8.40 o 
   5   2   7       22.65       21.76      2.12 o 
   6   2   7       95.24       84.93      5.71 o 
   7   2   7      149.05      162.70      7.72 o 
   8   2   7       78.57       78.85      7.55 o 
   0   3   7      820.32      852.76      7.26 o 
   1   3   7      143.83      155.95      1.81 o 
   2   3   7      468.19      473.51      3.83 o 
   3   3   7      153.45      164.60      4.81 o 
   4   3   7      199.35      208.01      3.24 o 
   5   3   7      103.06      100.70      3.66 o 
   6   3   7       49.27       56.07      6.03 o 
   7   3   7      133.99      132.49     11.05 o 
   8   3   7      176.29      156.33     13.39 o 
   0   4   7     1435.32     1303.80      7.90 o 
   1   4   7      292.52      258.40      2.84 o 
   2   4   7      113.70      115.72      3.38 o 
   3   4   7        9.53       15.94      1.38 o 
   4   4   7       78.14       69.73      5.96 o 
   5   4   7       30.38       30.13      3.23 o 
   6   4   7      303.51      299.94      9.61 o 
   7   4   7       33.54       29.20      3.32 o 
   8   4   7      232.96      239.05     11.10 o 
   0   5   7      381.13      387.32      4.19 o 
   1   5   7     1788.55     1818.05      7.80 o 
   2   5   7      482.96      501.43      5.38 o 
   3   5   7      182.24      207.83      6.21 o 
   4   5   7       65.89       69.91      5.92 o 
   5   5   7      135.57      163.68      7.64 o 
   6   5   7       81.82       87.87      7.60 o 
   7   5   7       48.78       47.20      5.75 o 
   8   5   7       59.11       51.65      7.12 o 
   0   6   7      315.01      373.61      5.22 o 
   1   6   7     1593.95     1673.31     12.18 o 
   2   6   7      258.69      243.49      3.28 o 
   3   6   7      163.69      172.05      5.52 o 
   4   6   7      147.87      164.90      5.65 o 
   5   6   7      133.50      133.97      8.41 o 
   6   6   7        8.51        9.56      2.32 o 
   7   6   7        4.23        7.59      1.80 o 
   8   6   7        4.52        8.25      2.13 o 
   0   7   7     1105.19     1146.01     17.10 o 
   1   7   7      159.40      171.35      3.72 o 
   2   7   7      473.01      455.09      5.41 o 
   3   7   7      569.57      585.09      9.54 o 
   4   7   7      163.51      165.74      7.10 o 
   5   7   7      308.77      306.80      9.90 o 
   6   7   7      228.13      250.85      8.36 o 
   7   7   7        5.93        4.84      1.73 o 
   8   7   7        2.54        4.79      1.79 o 
   0   8   7      194.80      168.66      7.06 o 
   1   8   7       81.49       95.19      5.64 o 
   2   8   7      554.63      521.59      5.84 o 
   3   8   7      111.81      111.82      8.32 o 
   4   8   7      168.29      171.15     10.12 o 
   5   8   7       13.35       12.69      1.77 o 
   6   8   7      236.01      269.52      7.92 o 
   7   8   7       26.80       27.20      3.71 o 
   0   9   7      460.98      440.93     10.82 o 
   1   9   7      204.72      197.45      3.87 o 
   2   9   7      139.00      149.05      4.61 o 
   3   9   7      240.24      225.40      7.02 o 
   4   9   7      306.32      314.70      8.28 o 
   5   9   7      192.49      196.11     12.18 o 
   6   9   7       66.59       69.27      7.16 o 
   7   9   7        5.19        4.37      1.68 o 
   0  10   7        2.23        2.33      1.66 o 
   1  10   7       97.98       97.74      7.52 o 
   2  10   7       62.51       50.53      4.00 o 
   3  10   7        5.68        5.47      1.73 o 
   4  10   7      370.17      382.54      7.98 o 
   5  10   7       32.21       30.99      3.72 o 
   6  10   7       69.25       58.38      7.44 o 
   7  10   7       56.77       44.98      6.27 o 
   0  11   7       12.53       13.06      2.11 o 
   1  11   7      142.13      167.13      5.70 o 
   2  11   7      325.78      319.80      6.17 o 
   3  11   7      215.64      262.12      8.43 o 
   4  11   7       10.77       10.72      1.81 o 
   5  11   7      488.68      529.78      9.55 o 
   6  11   7       88.64       94.35     10.91 o 
   7  11   7       37.49       33.48      8.68 o 
   0  12   7       42.13       61.62      6.32 o 
   1  12   7       86.08       69.83      5.75 o 
   2  12   7       27.49       22.61      3.13 o 
   3  12   7      304.58      303.40      9.93 o 
   4  12   7        4.27        8.24      1.81 o 
   5  12   7        4.05        7.26      1.87 o 
   6  12   7       52.69       43.07      5.79 o 
   0  13   7        6.98        3.55      1.51 o 
   1  13   7      236.95      216.88      9.39 o 
   2  13   7       17.13       22.93      3.12 o 
   3  13   7      311.39      331.21      7.34 o 
   4  13   7       17.21       23.18      3.22 o 
   5  13   7       54.22       47.34      6.26 o 
   6  13   7        5.90        9.30      2.40 o 
   0  14   7        8.01        8.72      1.90 o 
   1  14   7        3.83        7.66      2.02 o 
   2  14   7       43.72       36.55      4.60 o 
   3  14   7       44.54       44.42      5.46 o 
   4  14   7       59.61       59.89      7.12 o 
   5  14   7       49.05       39.38      7.01 o 
   0  15   7       35.24       42.20      6.33 o 
   1  15   7       40.77       40.40      4.38 o 
   2  15   7       59.06       56.19      6.72 o 
   3  15   7        0.74        2.71      1.59 o 
   4  15   7        0.11        2.50      1.55 o 
   5  15   7       28.90       21.87      4.05 o 
   0  16   7       43.89       48.76      9.60 o 
   1  16   7       80.03       68.27      9.57 o 
   2  16   7       23.35       19.41      3.35 o 
   3  16   7        9.92       10.35      2.44 o 
   4  16   7        9.61       10.01      2.29 o 
   0  17   7        9.21       11.57      4.06 o 
   1  17   7       24.65       27.59      4.19 o 
   2  17   7       37.03       35.39      4.76 o 
   3  17   7       53.51       54.61      7.33 o 
   0  18   7       30.08       25.66      7.60 o 
   1  18   7       28.49       28.15      4.82 o 
   0   0   8     4123.02     4653.94    103.99 o 
   1   0   8     3709.90     3658.86     29.79 o 
   2   0   8     1550.59     1583.72      9.24 o 
   3   0   8       40.36       44.14      3.76 o 
   4   0   8       45.80       35.33      4.41 o 
   5   0   8      294.52      320.97     11.20 o 
   6   0   8      200.10      198.70     16.58 o 
   7   0   8       24.96       32.77      8.20 o 
   8   0   8        3.58        4.84      2.53 o 
   0   1   8      238.99      270.32      8.20 o 
   1   1   8      304.77      347.34      3.39 o 
   2   1   8     3199.45     3337.43     19.34 o 
   3   1   8      534.57      541.65      7.29 o 
   4   1   8        5.33        5.21      1.10 o 
   5   1   8       61.30       66.84      5.27 o 
   6   1   8       52.32       47.75      5.04 o 
   7   1   8        5.85        5.37      1.43 o 
   8   1   8        0.21        3.04      1.47 o 
   0   2   8       78.88       96.33      4.81 o 
   1   2   8       97.82      108.65      1.34 o 
   2   2   8       18.20       12.52      1.02 o 
   3   2   8       50.99       46.02      3.08 o 
   4   2   8      314.52      311.53      6.66 o 
   5   2   8      116.23      113.93      3.99 o 
   6   2   8      119.34      140.99     10.59 o 
   7   2   8       57.26       53.80      5.68 o 
   8   2   8       85.00       79.08     10.82 o 
   0   3   8        1.81       13.95      1.35 o 
   1   3   8     1366.24     1464.58     10.54 o 
   2   3   8      202.42      216.48      3.38 o 
   3   3   8       15.14       15.79      1.60 o 
   4   3   8       15.10       23.90      2.38 o 
   5   3   8      149.73      150.43      3.76 o 
   6   3   8      125.70      141.16      9.31 o 
   7   3   8       12.34       12.84      2.43 o 
   8   3   8      165.80      157.79     10.97 o 
   0   4   8       10.25        7.51      1.07 o 
   1   4   8      337.34      323.60      4.50 o 
   2   4   8       27.00       35.13      2.43 o 
   3   4   8      173.38      181.77      3.96 o 
   4   4   8       57.78       52.77      4.80 o 
   5   4   8      103.05      109.96      8.42 o 
   6   4   8       70.70       71.14      7.70 o 
   7   4   8       97.71       98.81      9.56 o 
   8   4   8        1.60        3.07      1.84 o 
   0   5   8      952.79      981.13     10.49 o 
   1   5   8      161.66      171.18      2.64 o 
   2   5   8      253.09      250.54      3.00 o 
   3   5   8       83.07       84.96      6.04 o 
   4   5   8      377.55      412.80      7.34 o 
   5   5   8       90.50       85.79      6.98 o 
   6   5   8      129.95      137.10     11.83 o 
   7   5   8       88.96       86.27      9.19 o 
   8   5   8       41.30       36.35      5.23 o 
   0   6   8      552.83      511.46      7.35 o 
   1   6   8      249.83      266.71      3.05 o 
   2   6   8      206.45      208.50      3.26 o 
   3   6   8      196.29      207.87      5.04 o 
   4   6   8     1164.90     1229.52     16.45 o 
   5   6   8      237.93      241.52      9.18 o 
   6   6   8       13.83       13.56      2.10 o 
   7   6   8       74.38       73.42      8.26 o 
   8   6   8       23.51       15.13      2.58 o 
   0   7   8      226.85      211.07      4.14 o 
   1   7   8      453.12      426.66      4.44 o 
   2   7   8       95.31       82.01      4.38 o 
   3   7   8       79.47      100.12      7.14 o 
   4   7   8       26.99       32.17      3.09 o 
   5   7   8       66.05       57.16      6.01 o 
   6   7   8      215.30      241.78      9.41 o 
   7   7   8       11.91       13.89      2.45 o 
   0   8   8      188.51      177.69      7.24 o 
   1   8   8      322.98      305.86      5.05 o 
   2   8   8      480.59      460.75      6.61 o 
   3   8   8        7.35        6.59      1.92 o 
   4   8   8       31.00       34.45      3.91 o 
   5   8   8      101.54       89.29      7.68 o 
   6   8   8       17.59       17.05      2.71 o 
   7   8   8       84.06       82.38      8.60 o 
   0   9   8       49.95       46.64      6.48 o 
   1   9   8       82.66       86.90      4.33 o 
   2   9   8      164.04      174.28      4.46 o 
   3   9   8       40.39       51.29      5.05 o 
   4   9   8      204.19      173.98      8.02 o 
   5   9   8       31.54       32.75      4.53 o 
   6   9   8       74.79       54.74      6.09 o 
   7   9   8       14.05       13.81      2.96 o 
   0  10   8        2.84        3.83      1.93 o 
   1  10   8       33.56       29.36      3.08 o 
   2  10   8      302.17      336.21      5.72 o 
   3  10   8       79.46       86.19      6.67 o 
   4  10   8      254.16      272.17      7.72 o 
   5  10   8      137.15      141.02     10.05 o 
   6  10   8       79.45       66.93      8.48 o 
   7  10   8       50.29       41.54      7.21 o 
   0  11   8       45.32       57.85      8.45 o 
   1  11   8       30.82       27.72      2.85 o 
   2  11   8       81.39       78.34      7.31 o 
   3  11   8       20.39       18.82      2.83 o 
   4  11   8      192.30      193.54     13.47 o 
   5  11   8       15.32       13.55      2.67 o 
   6  11   8      119.08      112.32     12.21 o 
   0  12   8        8.90        9.92      2.57 o 
   1  12   8       53.77       60.33      5.44 o 
   2  12   8      178.14      203.55      7.70 o 
   3  12   8      262.97      252.02      9.08 o 
   4  12   8        5.03        4.38      1.50 o 
   5  12   8       56.61       50.36      6.40 o 
   6  12   8       43.33       42.82      6.14 o 
   0  13   8      428.30      434.66      9.52 o 
   1  13   8       37.81       25.39      3.09 o 
   2  13   8       18.24       22.50      3.08 o 
   3  13   8      125.53      103.64     11.35 o 
   4  13   8       46.65       42.67      5.97 o 
   5  13   8        4.21        3.21      1.75 o 
   0  14   8        7.27        8.82      2.33 o 
   1  14   8       25.42       18.72      3.04 o 
   2  14   8       19.74       21.97      3.24 o 
   3  14   8      196.53      201.67      9.51 o 
   4  14   8       66.19       58.78      8.39 o 
   5  14   8       49.41       44.75      6.59 o 
   0  15   8       15.43       19.76      4.11 o 
   1  15   8       17.95       17.84      3.06 o 
   2  15   8       40.02       42.60      5.41 o 
   3  15   8       32.78       31.05      4.64 o 
   4  15   8       40.87       37.19      5.99 o 
   0  16   8       40.51       52.23      9.07 o 
   1  16   8       33.39       23.03      4.35 o 
   2  16   8       34.24       33.86      5.68 o 
   3  16   8       66.52       62.73      8.77 o 
   0  17   8       23.74       15.47      4.25 o 
   1  17   8       26.96       23.31      3.68 o 
   2  17   8       58.50       47.05      7.97 o 
   1   0   9      684.75      707.11     11.45 o 
   2   0   9      423.84      448.10      5.57 o 
   3   0   9       43.60       31.14      4.13 o 
   4   0   9       55.65       75.50      7.63 o 
   5   0   9      273.35      283.31      9.06 o 
   6   0   9       43.08       40.59      6.32 o 
   7   0   9       13.89       16.19      3.32 o 
   8   0   9       37.28       44.24     10.32 o 
   0   1   9      360.88      424.55     10.54 o 
   1   1   9      854.24      877.49      6.82 o 
   2   1   9        7.80        4.02      0.58 o 
   3   1   9      158.34      164.83      2.68 o 
   4   1   9      674.42      664.03     10.59 o 
   5   1   9      416.92      425.03      5.80 o 
   6   1   9       18.00       19.73      2.96 o 
   7   1   9       53.88       49.79      6.36 o 
   8   1   9       33.67       31.64      5.68 o 
   0   2   9       23.36       22.53      2.83 o 
   1   2   9     1491.61     1584.86     11.91 o 
   2   2   9      317.43      342.94      3.62 o 
   3   2   9      159.28      133.90      4.09 o 
   4   2   9       69.38       64.09      3.91 o 
   5   2   9       92.46       96.50      5.63 o 
   6   2   9      253.94      270.66      6.53 o 
   7   2   9       16.84       16.19      3.08 o 
   8   2   9       21.42       17.33      3.13 o 
   0   3   9      295.99      303.62      4.54 o 
   1   3   9      364.31      354.60      3.49 o 
   2   3   9      283.51      234.96      2.77 o 
   3   3   9      114.29      113.75      3.26 o 
   4   3   9       90.42       82.60      3.28 o 
   5   3   9      543.61      562.35     11.36 o 
   6   3   9      276.46      299.95      7.23 o 
   7   3   9       55.75       59.31      7.46 o 
   8   3   9        7.73        7.76      2.34 o 
   0   4   9       17.11       21.43      2.20 o 
   1   4   9      174.11      189.23      3.32 o 
   2   4   9       78.81       66.79      3.14 o 
   3   4   9      920.75      953.17      8.28 o 
   4   4   9      413.14      397.54     10.78 o 
   5   4   9      112.73      125.33      7.61 o 
   6   4   9      514.37      542.90      9.79 o 
   7   4   9       73.16       65.40      7.78 o 
   8   4   9      100.48       79.80     11.90 o 
   0   5   9       57.05       52.56      3.78 o 
   1   5   9      345.91      292.88      4.33 o 
   2   5   9       20.58       18.67      1.55 o 
   3   5   9      217.88      201.38      4.37 o 
   4   5   9      350.87      362.22      8.39 o 
   5   5   9       79.04       95.25      8.79 o 
   6   5   9       12.58       14.19      2.50 o 
   7   5   9       48.22       43.36      5.26 o 
   0   6   9      499.59      517.73      6.31 o 
   1   6   9      347.95      341.34      6.09 o 
   2   6   9       80.59       63.47      3.60 o 
   3   6   9       39.04       41.87      3.91 o 
   4   6   9      174.12      174.89      7.80 o 
   5   6   9       53.23       53.83      5.08 o 
   6   6   9       66.04       69.24      7.90 o 
   7   6   9       52.21       55.84      6.86 o 
   0   7   9      463.23      506.26      7.29 o 
   1   7   9      536.05      547.14      6.36 o 
   2   7   9      592.78      593.10      5.17 o 
   3   7   9      118.96      107.29      6.94 o 
   4   7   9      217.43      214.00      5.01 o 
   5   7   9      162.69      169.78     10.99 o 
   6   7   9       46.51       33.49      3.81 o 
   7   7   9       94.35       84.83     11.63 o 
   0   8   9       26.04       25.20      3.86 o 
   1   8   9      120.39      129.72      5.44 o 
   2   8   9      311.09      306.98      4.76 o 
   3   8   9      359.18      370.33      7.71 o 
   4   8   9      103.34      118.90      6.73 o 
   5   8   9       41.49       45.43      4.67 o 
   6   8   9        8.12        8.15      2.06 o 
   7   8   9       26.09       21.71      3.43 o 
   0   9   9       73.53       92.46      9.19 o 
   1   9   9      244.16      231.36      4.79 o 
   2   9   9      349.97      367.63      4.96 o 
   3   9   9      199.99      215.18      6.87 o 
   4   9   9      258.15      258.83      6.45 o 
   5   9   9       48.04       59.69      6.11 o 
   6   9   9       82.11       77.93      9.54 o 
   7   9   9       10.80       10.72      2.90 o 
   0  10   9        5.17        4.44      1.81 o 
   1  10   9      106.69       94.51      6.82 o 
   2  10   9      451.49      470.57      7.25 o 
   3  10   9       60.17       53.45      5.00 o 
   4  10   9      194.09      185.04     13.09 o 
   5  10   9       93.16       91.25      9.12 o 
   6  10   9       18.36       15.61      3.15 o 
   0  11   9       47.09       34.96      5.48 o 
   1  11   9       38.04       39.03      3.62 o 
   2  11   9      152.39      178.52      5.95 o 
   3  11   9      355.33      348.70      8.08 o 
   4  11   9       22.41       24.98      3.62 o 
   5  11   9       40.99       36.32      4.69 o 
   6  11   9        2.70        3.89      1.70 o 
   0  12   9      453.73      465.82     11.12 o 
   1  12   9      104.83      108.90      6.69 o 
   2  12   9        3.97        4.14      1.45 o 
   3  12   9       44.99       33.47      4.29 o 
   4  12   9       16.41       19.08      2.78 o 
   5  12   9       71.87       73.20      9.40 o 
   6  12   9        2.24        5.66      1.95 o 
   0  13   9       99.11      102.42      9.77 o 
   1  13   9       30.97       27.96      3.51 o 
   2  13   9      171.23      163.82     11.74 o 
   3  13   9       12.40        8.53      2.31 o 
   4  13   9       31.22       29.67      4.03 o 
   5  13   9        5.95        4.39      1.82 o 
   0  14   9       47.54       46.33      7.96 o 
   1  14   9        3.86        4.51      1.40 o 
   2  14   9       44.31       42.82      5.12 o 
   3  14   9       52.93       50.49      6.92 o 
   4  14   9        2.16        4.65      1.76 o 
   5  14   9       64.80       55.84      8.96 o 
   0  15   9       53.25       47.35     12.16 o 
   1  15   9       13.57       17.69      3.26 o 
   2  15   9       84.18       81.92      9.02 o 
   3  15   9       33.32       34.75      4.44 o 
   4  15   9       27.66       18.08      4.28 o 
   0  16   9        5.68        6.34      2.89 o 
   1  16   9       31.30       23.12      3.90 o 
   2  16   9        4.23        5.42      1.60 o 
   3  16   9        3.22        3.93      2.17 o 
   0  17   9       67.97       66.00     14.66 o 
   1  17   9        6.67        6.95      2.07 o 
   2  17   9       26.83       24.81      6.89 o 
   0   0  10      598.86      613.39     24.31 o 
   1   0  10      343.71      313.84      4.00 o 
   2   0  10      462.06      490.08      6.18 o 
   3   0  10      689.36      747.02     13.26 o 
   4   0  10      592.63      628.75     13.02 o 
   5   0  10       25.73       23.55      3.33 o 
   6   0  10       40.42       48.09      7.20 o 
   7   0  10      163.83      146.94     16.02 o 
   8   0  10        7.88       12.09      5.01 o 
   0   1  10      376.11      356.87     10.96 o 
   1   1  10      106.86       87.91      2.44 o 
   2   1  10      181.27      178.30      3.69 o 
   3   1  10       18.65       25.69      2.25 o 
   4   1  10       95.56       91.01      4.33 o 
   5   1  10      186.60      209.65      5.23 o 
   6   1  10      146.10      145.04      6.91 o 
   7   1  10       41.77       32.91      4.42 o 
   8   1  10        2.61        4.96      1.85 o 
   0   2  10       57.72       71.25      5.59 o 
   1   2  10      225.36      227.51      3.51 o 
   2   2  10      248.55      222.55      2.95 o 
   3   2  10      376.55      372.20      6.45 o 
   4   2  10       71.24       81.59      5.07 o 
   5   2  10       15.27       13.33      1.93 o 
   6   2  10       40.00       41.40      4.79 o 
   7   2  10       28.99       30.87      4.93 o 
   8   2  10       26.96       14.91      3.66 o 
   0   3  10       94.45       91.46      4.29 o 
   1   3  10       39.85       37.09      1.79 o 
   2   3  10      116.58      121.58      2.88 o 
   3   3  10       41.11       53.73      3.77 o 
   4   3  10      143.87      138.62      4.34 o 
   5   3  10       75.92       76.93      7.09 o 
   6   3  10      136.94      134.06      7.44 o 
   7   3  10       29.90       26.78      4.18 o 
   0   4  10      192.42      174.62      4.18 o 
   1   4  10       11.37       16.69      1.29 o 
   2   4  10       33.37       33.89      2.50 o 
   3   4  10      338.84      376.09      7.33 o 
   4   4  10      515.38      490.86      8.99 o 
   5   4  10       20.54       24.33      3.28 o 
   6   4  10       44.15       46.68      4.94 o 
   7   4  10       38.14       38.26      5.78 o 
   0   5  10      160.98      186.84      4.35 o 
   1   5  10      601.53      573.18      7.32 o 
   2   5  10      430.84      468.87      4.36 o 
   3   5  10       37.64       31.93      2.76 o 
   4   5  10       45.93       48.69      4.77 o 
   5   5  10      141.12      158.76      9.81 o 
   6   5  10       19.50       19.70      3.58 o 
   7   5  10       52.00       43.68      6.37 o 
   0   6  10     1489.27     1471.60     12.32 o 
   1   6  10      105.53       94.53      4.68 o 
   2   6  10      150.42      144.51      4.64 o 
   3   6  10       11.39       12.91      1.48 o 
   4   6  10      233.09      245.90      5.39 o 
   5   6  10      118.23      132.61      7.23 o 
   6   6  10       52.59       45.22      5.67 o 
   7   6  10       24.48       24.74      4.10 o 
   0   7  10      143.75      130.78      7.76 o 
   1   7  10      851.55      930.65     10.24 o 
   2   7  10      933.02      956.27      9.09 o 
   3   7  10      432.23      455.44      6.13 o 
   4   7  10      212.40      199.55     11.01 o 
   5   7  10       84.90       77.72      6.72 o 
   6   7  10        1.65        4.55      1.33 o 
   7   7  10       12.21        8.83      2.32 o 
   0   8  10     3667.22     3762.24     64.86 o 
   1   8  10      132.59      132.01      5.14 o 
   2   8  10      328.55      321.72      5.18 o 
   3   8  10       30.19       22.93      2.79 o 
   4   8  10      123.36      131.12      8.64 o 
   5   8  10       82.13       75.13      7.01 o 
   6   8  10        4.21        6.00      1.74 o 
   7   8  10       15.17        9.21      2.85 o 
   0   9  10      344.45      355.67     11.01 o 
   1   9  10       10.29        8.47      1.32 o 
   2   9  10      359.10      361.38      6.94 o 
   3   9  10      498.45      525.73      9.57 o 
   4   9  10       69.58       81.01      8.27 o 
   5   9  10       27.57       20.10      2.90 o 
   6   9  10       59.76       49.47      7.21 o 
   0  10  10       47.95       39.53      6.21 o 
   1  10  10      525.45      514.91      6.22 o 
   2  10  10       18.26       19.52      2.40 o 
   3  10  10        1.74        3.70      1.35 o 
   4  10  10        7.61        7.47      2.01 o 
   5  10  10       32.71       32.49      4.41 o 
   6  10  10       83.94       75.08      9.39 o 
   0  11  10        3.26        2.70      1.49 o 
   1  11  10       92.86       93.02      6.12 o 
   2  11  10       38.94       46.44      4.98 o 
   3  11  10       65.70       69.24      7.04 o 
   4  11  10       45.27       47.88      5.62 o 
   5  11  10       14.11       18.23      3.21 o 
   6  11  10        6.11        5.14      1.48 o 
   0  12  10       15.56       17.08      3.16 o 
   1  12  10      296.40      300.68      6.72 o 
   2  12  10       11.93       12.88      2.42 o 
   3  12  10       20.53       24.05      3.84 o 
   4  12  10        7.31        4.71      1.46 o 
   5  12  10        3.50        3.67      1.67 o 
   0  13  10        1.93        5.29      2.07 o 
   1  13  10        2.80        2.82      1.47 o 
   2  13  10      160.99      160.53      8.53 o 
   3  13  10       48.74       51.49      6.17 o 
   4  13  10       10.68       11.34      2.35 o 
   5  13  10       52.39       33.54      5.23 o 
   0  14  10       35.48       27.88      7.83 o 
   1  14  10       85.46       84.36     10.52 o 
   2  14  10       55.26       50.53      6.23 o 
   3  14  10        2.87        2.50      1.70 o 
   4  14  10        5.07        5.39      1.73 o 
   0  15  10       22.45       12.62      3.83 o 
   1  15  10       29.06       33.72      5.24 o 
   2  15  10        8.22        7.36      2.10 o 
   3  15  10      125.06      119.81     12.45 o 
   0  16  10       44.17       42.05      8.56 o 
   1  16  10       13.67        9.64      3.09 o 
   2  16  10       40.25       29.51      5.40 o 
   1   0  11      216.52      176.38     10.35 o 
   2   0  11       99.68      101.98      3.46 o 
   3   0  11      116.84      103.33      4.97 o 
   4   0  11      104.29      104.69      9.35 o 
   5   0  11       52.51       48.71      6.07 o 
   6   0  11      166.90      176.27     16.88 o 
   7   0  11        3.86        3.44      1.75 o 
   0   1  11       78.53       89.43     16.28 o 
   1   1  11      116.89      120.48      4.53 o 
   2   1  11      336.47      340.96      5.15 o 
   3   1  11       82.54       95.39      3.94 o 
   4   1  11      221.24      246.09      6.36 o 
   5   1  11      165.56      167.12      5.19 o 
   6   1  11       78.14       78.64      8.08 o 
   7   1  11       65.54       63.62      7.43 o 
   0   2  11       39.17       33.01      9.13 o 
   1   2  11      172.69      180.32      5.57 o 
   2   2  11       92.41       81.91      3.46 o 
   3   2  11      823.51      866.82     10.09 o 
   4   2  11      187.75      195.28      5.18 o 
   5   2  11      177.40      172.74     10.24 o 
   6   2  11       11.26        9.20      1.89 o 
   7   2  11       14.02       10.85      2.84 o 
   0   3  11      430.76      412.01      8.98 o 
   1   3  11      552.98      585.09      6.31 o 
   2   3  11      283.66      298.71      3.55 o 
   3   3  11      134.65      136.19      4.06 o 
   4   3  11      198.63      221.36      4.82 o 
   5   3  11      189.66      200.73      7.04 o 
   6   3  11      102.98      102.88     10.24 o 
   7   3  11        3.03        4.20      1.74 o 
   0   4  11        0.05        1.52      1.12 o 
   1   4  11      353.00      324.26      4.67 o 
   2   4  11      136.89      122.70      3.11 o 
   3   4  11      274.36      262.03      6.18 o 
   4   4  11       36.40       32.46      3.65 o 
   5   4  11       92.29      100.80      8.54 o 
   6   4  11       48.58       45.12      5.75 o 
   7   4  11        0.84        2.72      1.52 o 
   0   5  11      323.16      334.70      4.41 o 
   1   5  11      574.80      530.65      4.95 o 
   2   5  11      442.06      473.40      5.39 o 
   3   5  11      170.70      188.16      4.74 o 
   4   5  11       97.24      104.80      4.48 o 
   5   5  11       32.24       34.06      4.32 o 
   6   5  11       35.91       39.53      5.61 o 
   7   5  11        0.38        2.52      1.29 o 
   0   6  11      356.79      355.22      6.97 o 
   1   6  11       64.13       59.44      3.97 o 
   2   6  11     1133.32     1163.99     14.20 o 
   3   6  11      136.06      127.42      3.24 o 
   4   6  11      125.97      119.02      8.50 o 
   5   6  11      139.26      158.00      7.03 o 
   6   6  11       35.53       27.05      3.84 o 
   7   6  11       11.39       10.05      2.40 o 
   0   7  11        0.08        2.20      1.38 o 
   1   7  11      316.04      363.82      5.92 o 
   2   7  11      173.75      158.06      5.20 o 
   3   7  11     1082.83     1068.08      9.16 o 
   4   7  11      148.04      141.39      9.76 o 
   5   7  11       25.03       24.19      3.41 o 
   6   7  11       14.61       11.22      2.82 o 
   7   7  11        4.79        7.18      1.79 o 
   0   8  11     1065.98     1101.79     14.19 o 
   1   8  11       61.47       51.19      3.17 o 
   2   8  11      178.98      173.33      4.30 o 
   3   8  11      129.91      148.54      6.18 o 
   4   8  11       44.10       37.36      4.40 o 
   5   8  11       63.84       56.96      6.62 o 
   6   8  11       17.45       12.99      2.15 o 
   0   9  11      817.01      861.51     11.29 o 
   1   9  11      158.99      157.36      4.38 o 
   2   9  11      358.84      354.33      6.41 o 
   3   9  11       57.56       48.72      5.83 o 
   4   9  11       51.01       43.18      5.39 o 
   5   9  11        1.33        3.34      1.45 o 
   6   9  11        5.08        3.70      1.67 o 
   0  10  11       32.92       39.75      7.70 o 
   1  10  11      250.48      228.90      6.60 o 
   2  10  11       14.94       15.23      2.84 o 
   3  10  11        3.28        2.75      1.23 o 
   4  10  11        5.17        6.19      1.61 o 
   5  10  11        2.72        2.75      1.41 o 
   6  10  11        9.00        9.48      2.16 o 
   0  11  11      192.25      180.79     12.65 o 
   1  11  11       94.92       97.20      8.17 o 
   2  11  11      201.21      202.57     12.74 o 
   3  11  11       58.72       45.67      5.29 o 
   4  11  11       40.86       26.99      3.63 o 
   5  11  11      116.99      123.92      8.34 o 
   0  12  11       19.50       23.89      4.63 o 
   1  12  11       10.26        6.08      1.59 o 
   2  12  11       62.40       68.40      6.40 o 
   3  12  11        3.07        3.80      1.38 o 
   4  12  11       45.71       36.14      6.03 o 
   5  12  11        2.53        4.04      1.83 o 
   0  13  11        1.17        2.64      1.54 o 
   1  13  11      169.74      204.93      8.75 o 
   2  13  11        8.93        5.78      1.71 o 
   3  13  11        0.70        2.77      1.13 o 
   4  13  11        1.50        1.94      1.54 o 
   0  14  11       38.98       33.79      8.28 o 
   1  14  11        6.15        7.35      1.98 o 
   2  14  11       38.84       35.89      5.18 o 
   3  14  11       35.55       43.16      5.47 o 
   4  14  11       40.20       59.59     11.68 o 
   0  15  11      112.76       95.49     15.63 o 
   1  15  11        8.16        6.38      2.36 o 
   2  15  11       10.13       11.53      3.09 o 
   3  15  11       23.42       16.12      3.37 o 
   0  16  11       18.46        8.48      4.76 o 
   1  16  11       33.52       23.48      6.52 o 
   0   0  12      512.49      617.28     18.77 o 
   1   0  12      190.01      193.48      7.62 o 
   2   0  12      153.66      153.21      5.04 o 
   3   0  12       22.04       20.84      3.44 o 
   4   0  12        4.92        4.00      1.18 o 
   5   0  12       39.06       32.28      4.92 o 
   6   0  12      150.42      119.81     17.28 o 
   7   0  12        2.19        1.63      2.06 o 
   0   1  12        7.69       10.14      4.23 o 
   1   1  12      129.06      150.12      9.67 o 
   2   1  12      351.65      313.61      4.79 o 
   3   1  12        3.90        5.06      1.04 o 
   4   1  12      109.89       93.79      7.11 o 
   5   1  12      107.50      102.07      7.33 o 
   6   1  12       78.62       69.19      8.63 o 
   7   1  12       20.42       13.99      3.35 o 
   0   2  12      105.77      135.13     20.27 o 
   1   2  12      717.16      766.20     11.31 o 
   2   2  12       78.09       61.60      3.51 o 
   3   2  12       16.53       17.26      2.10 o 
   4   2  12      213.47      223.57      6.41 o 
   5   2  12       13.56       13.06      2.21 o 
   6   2  12        8.89        5.71      2.06 o 
   7   2  12        4.51        5.17      1.64 o 
   0   3  12        6.23        6.17      1.41 o 
   1   3  12      658.42      654.16     11.56 o 
   2   3  12       31.59       28.13      2.28 o 
   3   3  12      564.87      575.60      8.90 o 
   4   3  12        7.22        5.22      1.33 o 
   5   3  12      124.68      113.41      9.36 o 
   6   3  12       39.69       36.60      4.94 o 
   7   3  12        5.76        3.68      1.62 o 
   0   4  12       16.55       11.28      1.81 o 
   1   4  12      632.11      704.51      9.44 o 
   2   4  12      542.40      557.60      5.82 o 
   3   4  12       24.17       30.01      3.06 o 
   4   4  12      301.23      279.39      5.54 o 
   5   4  12      114.30      104.94      9.71 o 
   6   4  12       35.54       22.09      3.55 o 
   7   4  12       70.42       65.11      8.80 o 
   0   5  12      266.19      253.48     12.22 o 
   1   5  12      783.98      753.43     11.79 o 
   2   5  12      456.82      466.86      7.23 o 
   3   5  12       61.27       66.11      3.78 o 
   4   5  12      379.61      401.90      7.06 o 
   5   5  12       75.17       67.59      7.55 o 
   6   5  12       84.82       74.70      8.93 o 
   7   5  12       33.92       26.39      5.30 o 
   0   6  12        8.74        8.79      1.61 o 
   1   6  12       21.10       22.75      2.47 o 
   2   6  12      109.55      120.08      4.21 o 
   3   6  12       93.75       97.72      4.91 o 
   4   6  12       35.45       27.54      3.83 o 
   5   6  12        3.31        5.50      1.40 o 
   6   6  12        6.54       10.86      2.28 o 
   0   7  12      276.12      287.70      5.42 o 
   1   7  12       24.18       26.81      2.99 o 
   2   7  12      285.54      313.17      4.76 o 
   3   7  12       45.40       43.63      5.47 o 
   4   7  12       61.55       47.82      5.18 o 
   5   7  12       10.52       10.34      2.36 o 
   6   7  12        2.84        3.13      1.83 o 
   0   8  12       25.35       26.48      4.58 o 
   1   8  12      291.93      298.79      4.49 o 
   2   8  12     1411.28     1532.42     10.72 o 
   3   8  12       28.42       20.21      3.01 o 
   4   8  12       54.34       40.48      5.25 o 
   5   8  12       24.46       21.97      3.28 o 
   6   8  12        0.18        1.56      1.48 o 
   0   9  12       20.00       11.91      2.61 o 
   1   9  12       83.01       80.10      6.23 o 
   2   9  12        5.52        6.36      1.41 o 
   3   9  12      155.98      167.77      5.59 o 
   4   9  12       32.88       28.27      4.19 o 
   5   9  12       64.20       66.18      8.54 o 
   6   9  12       51.35       47.54      6.40 o 
   0  10  12      312.85      319.56     13.25 o 
   1  10  12      115.13      130.25     10.17 o 
   2  10  12      126.26      120.04     10.11 o 
   3  10  12        0.77        1.30      1.13 o 
   4  10  12       31.50       26.69      3.79 o 
   5  10  12       12.69        9.69      2.50 o 
   0  11  12      169.00      153.02     18.27 o 
   1  11  12       56.57       38.46      6.08 o 
   2  11  12       40.38       34.40      4.42 o 
   3  11  12       76.92       71.29     10.07 o 
   4  11  12       13.89       13.11      3.75 o 
   5  11  12       11.08       14.29      3.03 o 
   0  12  12        0.97        2.67      1.81 o 
   1  12  12       32.90       26.07      4.77 o 
   2  12  12       28.83       29.48      5.13 o 
   3  12  12        4.80        3.68      1.57 o 
   4  12  12        3.50        2.96      1.62 o 
   0  13  12       25.75       26.54      6.60 o 
   1  13  12       19.74       20.58      3.86 o 
   2  13  12       84.56       74.81     11.08 o 
   3  13  12       13.60        9.52      2.94 o 
   4  13  12       10.59        6.39      3.06 o 
   0  14  12        2.01        6.11      3.76 o 
   1  14  12      196.84      259.78     28.19 o 
   2  14  12       18.82       18.69      3.50 o 
   3  14  12        8.85        8.23      2.07 o 
   0  15  12       92.58       59.15     19.23 o 
   1  15  12       31.96       36.88      8.02 o 
   2  15  12       14.51       12.16      3.63 o 
   1   0  13      207.93      226.96     10.34 o 
   2   0  13       68.15       78.80     15.36 o 
   3   0  13       78.02       57.39      8.20 o 
   4   0  13       74.04       74.37     11.26 o 
   5   0  13        3.73        2.29      2.81 o 
   6   0  13       24.51       24.61      6.80 o 
   7   0  13       20.76       29.05     12.37 o 
   0   1  13       81.19      107.27     13.39 o 
   1   1  13      108.04      132.67     13.91 o 
   2   1  13      199.03      191.76      4.30 o 
   3   1  13       14.22       13.02      1.84 o 
   4   1  13       38.51       37.46      4.14 o 
   5   1  13       41.96       38.56      6.71 o 
   6   1  13        2.52        3.67      1.57 o 
   7   1  13        2.11        4.02      3.89 o 
   0   2  13       14.21       15.65      5.48 o 
   1   2  13      247.22      245.38      6.71 o 
   2   2  13      399.21      448.78      7.52 o 
   3   2  13       51.29       61.87      4.78 o 
   4   2  13      147.00      138.99      6.82 o 
   5   2  13      101.53      108.26      6.78 o 
   6   2  13        6.38        4.05      1.94 o 
   7   2  13        7.27        6.72      4.66 o 
   0   3  13       34.07       29.43      3.94 o 
   1   3  13      121.68      117.64      5.50 o 
   2   3  13      219.72      195.10      5.67 o 
   3   3  13      172.89      180.64      8.36 o 
   4   3  13        6.08       13.17      1.92 o 
   5   3  13       30.93       38.77      6.16 o 
   6   3  13      107.91      100.99     19.00 o 
   0   4  13       78.10       79.31      4.13 o 
   1   4  13      354.79      373.91      4.83 o 
   2   4  13       23.04       16.04      2.33 o 
   3   4  13       37.69       33.46      3.92 o 
   4   4  13      115.56      127.65     12.55 o 
   5   4  13        0.35        2.64      1.18 o 
   6   4  13       85.35       67.48     12.18 o 
   0   5  13      881.21      941.16     12.62 o 
   1   5  13      613.81      602.17      6.44 o 
   2   5  13        8.16        6.65      1.41 o 
   3   5  13      134.41      146.66     11.18 o 
   4   5  13        2.18        5.08      2.03 o 
   5   5  13       65.19       57.74      7.47 o 
   6   5  13        8.35        5.48      2.39 o 
   0   6  13     1895.09     1961.14     21.29 o 
   1   6  13       17.21       24.19      3.41 o 
   2   6  13        1.63        4.69      1.28 o 
   3   6  13       53.58       56.83      7.28 o 
   4   6  13      214.54      232.58      8.28 o 
   5   6  13        3.56        3.94      1.82 o 
   6   6  13       20.53       18.48      4.61 o 
   0   7  13       15.19       14.15      3.27 o 
   1   7  13      233.45      249.88      5.51 o 
   2   7  13       83.25       74.65      6.51 o 
   3   7  13       25.13       23.26      3.52 o 
   4   7  13      257.51      322.83     14.67 o 
   5   7  13      174.81      188.75     10.06 o 
   6   7  13       41.74       43.40     10.22 o 
   0   8  13      277.22      309.58      7.47 o 
   1   8  13      202.18      201.44      6.41 o 
   2   8  13      267.06      271.90      6.64 o 
   3   8  13      234.65      239.24      7.88 o 
   4   8  13      182.97      224.89     13.00 o 
   5   8  13       21.90       20.49      3.93 o 
   0   9  13       64.26       52.04      8.19 o 
   1   9  13       14.98       12.69      2.41 o 
   2   9  13      128.78      125.54     11.47 o 
   3   9  13        3.19        4.52      1.59 o 
   4   9  13       26.11       36.74      6.02 o 
   5   9  13        2.75        4.88      2.05 o 
   0  10  13      236.66      252.30     11.40 o 
   1  10  13       27.59       25.46      4.25 o 
   2  10  13       43.00       40.69      5.69 o 
   3  10  13       39.54       36.80      5.98 o 
   4  10  13        3.58        4.07      1.74 o 
   5  10  13       11.82       17.56      3.19 o 
   0  11  13      107.44      104.21     13.24 o 
   1  11  13        9.45       13.31      2.64 o 
   2  11  13       54.94       52.94      9.69 o 
   3  11  13       68.93       64.59      8.02 o 
   4  11  13        9.31        9.64      3.05 o 
   0  12  13       17.44       23.39      6.39 o 
   1  12  13      127.58      129.59     10.13 o 
   2  12  13       58.39       46.87      8.12 o 
   3  12  13       22.88       14.98      3.11 o 
   4  12  13       14.50       10.26      2.40 o 
   0  13  13        0.00        2.89      2.48 o 
   1  13  13       27.82       29.72      6.82 o 
   2  13  13        8.78       10.13      2.82 o 
   3  13  13       34.46       30.34      5.59 o 
   0  14  13       16.30       21.16      6.16 o 
   1  14  13        7.53        6.25      2.77 o 
   2  14  13       26.04       19.89      4.84 o 
   0   0  14       25.27       30.68      8.02 o 
   1   0  14      206.31      199.27     25.70 o 
   2   0  14       43.79       48.10      8.36 o 
   3   0  14       93.18      104.43     17.40 o 
   4   0  14       49.38       42.60     11.58 o 
   5   0  14        3.04        5.59      4.49 o 
   6   0  14       31.75       35.96     15.39 o 
   0   1  14      700.61      680.08     14.34 o 
   1   1  14       37.14       47.83      6.03 o 
   2   1  14       72.98       58.25      9.04 o 
   3   1  14      287.43      296.22     10.76 o 
   4   1  14      219.14      233.93      7.56 o 
   5   1  14       61.89       70.45     16.62 o 
   6   1  14       79.88       66.80     18.93 o 
   0   2  14       96.50      104.92     21.14 o 
   1   2  14      103.40      102.14     10.89 o 
   2   2  14      181.23      158.75     16.35 o 
   3   2  14       56.11       48.97      7.03 o 
   4   2  14       14.59       14.83      4.96 o 
   5   2  14       47.17       48.79      9.40 o 
   6   2  14       15.11        8.00      5.20 o 
   0   3  14      108.57       90.80     17.58 o 
   1   3  14      116.48      114.77     13.92 o 
   2   3  14      100.50       97.49      8.50 o 
   3   3  14       47.92       47.96      6.77 o 
   4   3  14      157.39      203.38     21.10 o 
   5   3  14       37.97       33.22      6.37 o 
   6   3  14       35.77       29.89     10.74 o 
   0   4  14       55.08       57.64     10.09 o 
   1   4  14      264.87      257.66      8.30 o 
   2   4  14       22.47       24.63      4.86 o 
   3   4  14      402.86      450.60     35.34 o 
   4   4  14       18.50       13.92      3.98 o 
   5   4  14        7.46        6.71      2.63 o 
   6   4  14       60.49       53.68     16.60 o 
   0   5  14      109.92      126.96     18.28 o 
   1   5  14       91.24      101.42      6.83 o 
   2   5  14      155.95      169.37      9.64 o 
   3   5  14      143.34      131.08     19.48 o 
   4   5  14       76.03       79.92      9.97 o 
   5   5  14       19.33       15.75      4.20 o 
   6   5  14       90.44       94.99     28.46 o 
   0   6  14      102.77      115.50     15.49 o 
   1   6  14      104.42      113.56     13.40 o 
   2   6  14       68.00       77.57     12.38 o 
   3   6  14       93.34      105.73     15.26 o 
   4   6  14      170.20      192.46     12.18 o 
   5   6  14        2.06        5.96      2.66 o 
   6   6  14       52.55       44.16     12.12 o 
   0   7  14       22.60       13.29      5.62 o 
   1   7  14      181.71      159.27     17.84 o 
   2   7  14      216.54      226.39     12.99 o 
   3   7  14       34.96       34.02      7.41 o 
   4   7  14      246.36      294.81     23.78 o 
   5   7  14       26.77       20.07      4.66 o 
   0   8  14      292.90      278.07     12.52 o 
   1   8  14        6.79        7.85      2.05 o 
   2   8  14       36.60       48.00      7.03 o 
   3   8  14        9.69        8.75      3.98 o 
   4   8  14       16.64       11.32      4.56 o 
   5   8  14        4.35        6.13      3.38 o 
   0   9  14       34.13       24.83      4.73 o 
   1   9  14       75.63       65.90     10.10 o 
   2   9  14       50.82       37.63      6.21 o 
   3   9  14        6.14        9.85      3.80 o 
   4   9  14       67.21       69.96     13.20 o 
   5   9  14       59.83       44.90     13.60 o 
   0  10  14       34.44       26.13      5.55 o 
   1  10  14       16.29       11.42      3.24 o 
   2  10  14       48.74       59.88     10.55 o 
   3  10  14       37.27       30.68      8.97 o 
   4  10  14        3.58        4.43      2.31 o 
   0  11  14       33.99       34.21     12.19 o 
   1  11  14       15.64       10.46      2.99 o 
   2  11  14       18.79       12.26      3.83 o 
   3  11  14       16.13        8.18      4.24 o 
   4  11  14       19.83       15.65      4.23 o 
   0  12  14       48.51       42.69     19.98 o 
   1  12  14       14.00       15.80      4.11 o 
   2  12  14        5.11        2.93      3.15 o 
   3  12  14        3.11        6.02      2.49 o 
   0  13  14        6.41        5.28      5.75 o 
   1  13  14        4.59       15.13      5.07 o 
   2  13  14       28.83       23.75      8.46 o 
   1   0  15      348.99      332.24     16.07 o 
   2   0  15        0.64        4.05      3.39 o 
   3   0  15        0.06        2.20      2.05 o 
   4   0  15       43.58       45.30     12.62 o 
   5   0  15       21.32       15.49     11.34 o 
   6   0  15        0.13        5.54      4.74 o 
   0   1  15        0.42        3.70      2.91 o 
   1   1  15      135.05      120.27     14.29 o 
   2   1  15      296.46      303.92     10.78 o 
   3   1  15       43.05       47.67      7.56 o 
   4   1  15       90.09       95.00     14.19 o 
   5   1  15       17.53       13.39      5.09 o 
   6   1  15        2.07        5.50      3.72 o 
   0   2  15       58.37       56.89     13.57 o 
   1   2  15      188.36      217.93     20.11 o 
   2   2  15      163.44      170.97     17.35 o 
   3   2  15       68.62       63.85     10.45 o 
   4   2  15       21.67       16.29      4.02 o 
   5   2  15       13.11        4.46      4.97 o 
   6   2  15       24.66       24.70      9.56 o 
   0   3  15      176.65      171.74     26.19 o 
   1   3  15       57.28       60.90      8.66 o 
   2   3  15       20.06       16.98      3.11 o 
   3   3  15      177.16      193.18     25.83 o 
   4   3  15       27.00       21.51      6.08 o 
   5   3  15       13.11        6.64      3.98 o 
   0   4  15        2.62        2.47      2.40 o 
   1   4  15      176.31      204.54     19.06 o 
   2   4  15       75.07       66.00      8.08 o 
   3   4  15       18.40       19.89      4.03 o 
   4   4  15       45.79       44.08      9.78 o 
   5   4  15        9.49       11.15      3.17 o 
   0   5  15       16.80       25.05      7.02 o 
   1   5  15      271.50      317.00      9.74 o 
   2   5  15      198.02      224.43     14.21 o 
   3   5  15      491.68      540.12     15.77 o 
   4   5  15        3.88        5.46      3.23 o 
   5   5  15       23.30       27.56      6.63 o 
   0   6  15       19.42       14.17      4.70 o 
   1   6  15       10.16       12.28      3.42 o 
   2   6  15      208.11      219.76     22.49 o 
   3   6  15        0.55        1.36      2.37 o 
   4   6  15       37.80       46.86      9.27 o 
   5   6  15       12.00       17.03      4.94 o 
   0   7  15        0.30        3.05      2.54 o 
   1   7  15       69.58       58.84      6.31 o 
   2   7  15       38.89       41.84      6.94 o 
   3   7  15        6.75        8.84      3.53 o 
   4   7  15        0.61        3.67      2.27 o 
   5   7  15        0.41        4.37      3.14 o 
   0   8  15       80.97       91.96     23.68 o 
   1   8  15       68.50       79.08     14.79 o 
   2   8  15      173.69      224.44     16.31 o 
   3   8  15       76.30       69.02     11.89 o 
   4   8  15      275.02      320.13     17.15 o 
   0   9  15       18.49       14.58      4.23 o 
   1   9  15       12.36       16.70      4.91 o 
   2   9  15       61.96       57.29     12.91 o 
   3   9  15       25.66       23.56      5.63 o 
   4   9  15       51.44       40.64     10.01 o 
   0  10  15        0.83        4.41      4.41 o 
   1  10  15       15.19       20.79      5.30 o 
   2  10  15        8.68       12.09      3.22 o 
   3  10  15        6.61        6.88      3.19 o 
   0  11  15       95.33      100.61     26.01 o 
   1  11  15        8.97        8.99      3.31 o 
   2  11  15        7.76        7.82      3.08 o 
   3  11  15       13.60       15.52      4.64 o 
   0  12  15        2.37        5.70      6.14 o 
   1  12  15       81.47       73.24     19.06 o 
   2  12  15       23.78       15.96      5.00 o 
   0   0  16      553.27      668.86     21.73 o 
   1   0  16      263.42      266.36     13.25 o 
   2   0  16       59.72       64.59     15.30 o 
   3   0  16       80.06       88.84     21.14 o 
   4   0  16      116.98      140.93     45.16 o 
   5   0  16        0.00        4.59      6.52 o 
   0   1  16        0.07        2.91      2.58 o 
   1   1  16       29.37       25.39      3.86 o 
   2   1  16      210.51      221.28     10.59 o 
   3   1  16       30.99       24.72      4.57 o 
   4   1  16       19.00       19.03      4.45 o 
   5   1  16        4.14        5.32      2.67 o 
   0   2  16       15.69        9.65      5.13 o 
   1   2  16       75.49       75.41     10.46 o 
   2   2  16      135.30      136.94     16.99 o 
   3   2  16       45.18       57.08      9.07 o 
   4   2  16       27.01       26.45      6.06 o 
   5   2  16       14.48       11.24      4.33 o 
   0   3  16        1.05        4.51      3.41 o 
   1   3  16       23.59       20.66      4.85 o 
   2   3  16       55.43       53.75      9.55 o 
   3   3  16       37.14       30.02      7.48 o 
   4   3  16        5.58        3.03      2.31 o 
   5   3  16       51.02       44.88     16.05 o 
   0   4  16       99.68      130.56     21.59 o 
   1   4  16      111.01       86.30     11.07 o 
   2   4  16       10.74       14.98      3.25 o 
   3   4  16       47.75       46.89      9.47 o 
   4   4  16       51.07       50.92     10.97 o 
   5   4  16       85.43       75.66     18.97 o 
   0   5  16       18.26       19.31      5.62 o 
   1   5  16       29.22       24.36      4.37 o 
   2   5  16       19.38       18.09      4.48 o 
   3   5  16       79.05       77.77     13.54 o 
   4   5  16       69.37       55.99     12.30 o 
   5   5  16       15.72       11.06      7.66 o 
   0   6  16       29.33       23.64      6.41 o 
   1   6  16       17.85       11.50      2.26 o 
   2   6  16       49.12       52.43     11.48 o 
   3   6  16        0.07        3.31      2.33 o 
   4   6  16       92.34       80.84     14.50 o 
   0   7  16        1.57        4.57      2.98 o 
   1   7  16      143.79      147.80     21.32 o 
   2   7  16       11.80        6.44      2.96 o 
   3   7  16        1.13        5.40      2.91 o 
   4   7  16       50.59       50.10     14.28 o 
   0   8  16       68.95       66.04     12.78 o 
   1   8  16        5.78        6.23      3.14 o 
   2   8  16        8.91        8.24      4.16 o 
   3   8  16       33.62       33.96      6.26 o 
   4   8  16        5.67        4.81      2.89 o 
   0   9  16        2.49        5.39      4.46 o 
   1   9  16       31.58       31.69      7.28 o 
   2   9  16       42.96       42.82     10.63 o 
   3   9  16       18.18       13.88      5.03 o 
   0  10  16       35.21       24.00     13.46 o 
   1  10  16        5.05        8.56      2.65 o 
   2  10  16        0.80        0.29      2.73 o 
   0  11  16       65.58       72.59     18.69 o 
   1  11  16        0.84        3.27      2.55 o 
   1   0  17       27.80       21.12      6.23 o 
   2   0  17        8.79       13.86      3.97 o 
   3   0  17       21.70       18.17      5.67 o 
   4   0  17        2.49        5.18      4.20 o 
   0   1  17      233.37      242.90     37.14 o 
   1   1  17       35.31       31.54      6.61 o 
   2   1  17       12.65        8.89      2.99 o 
   3   1  17       14.77        5.95      3.26 o 
   4   1  17       12.60       15.96      7.44 o 
   0   2  17      102.46       95.65     22.01 o 
   1   2  17       99.19      101.26     12.97 o 
   2   2  17       42.56       33.47      6.25 o 
   3   2  17       56.01       57.85     11.40 o 
   4   2  17       35.49       43.09     11.13 o 
   0   3  17       72.39       65.14     14.83 o 
   1   3  17       96.32       89.40     13.86 o 
   2   3  17       18.61       24.04      5.20 o 
   3   3  17      111.18       98.35     19.87 o 
   4   3  17       31.67       27.93      7.03 o 
   0   4  17       17.43       23.54      6.01 o 
   1   4  17        2.42        4.90      2.38 o 
   2   4  17       13.82       12.66      3.62 o 
   3   4  17       86.33       92.13     15.55 o 
   4   4  17        3.25        4.38      3.18 o 
   0   5  17        0.42        3.01      2.20 o 
   1   5  17       14.77       15.81      4.11 o 
   2   5  17        6.24       12.22      5.47 o 
   3   5  17       48.20       54.76     12.18 o 
   4   5  17       58.32       49.39     13.70 o 
   0   6  17      103.15       85.66     21.00 o 
   1   6  17       27.83       26.24      5.89 o 
   2   6  17        1.66        6.11      3.04 o 
   3   6  17       18.82       24.06      4.66 o 
   0   7  17        1.19        2.38      2.16 o 
   1   7  17        5.71        9.07      3.31 o 
   2   7  17       47.79       57.16      9.89 o 
   3   7  17        0.88        2.14      1.91 o 
   0   8  17        4.40        3.13      2.15 o 
   1   8  17       15.54       13.24      4.41 o 
   2   8  17       34.35       24.37      6.33 o 
   3   8  17       31.54       30.29      6.26 o 
   0   9  17        1.40        5.16      4.69 o 
   1   9  17       99.25       98.87     17.90 o 
   2   9  17       69.10       67.16     17.35 o 
   0  10  17       77.15      106.59     38.02 o 
   1  10  17       37.70       38.42     17.95 o 
   0   0  18       60.24       56.27     16.27 o 
   1   0  18        7.20        9.45      4.64 o 
   2   0  18       35.30       32.73      8.09 o 
   3   0  18        8.63        4.67      5.65 o 
   4   0  18        1.62        2.50      4.07 o 
   0   1  18      120.14      121.41     24.22 o 
   1   1  18        9.61       11.86      3.63 o 
   2   1  18        4.11        3.63      1.60 o 
   3   1  18        7.70        3.76      2.02 o 
   0   2  18        1.82        3.11      5.04 o 
   1   2  18       10.10        8.07      3.11 o 
   2   2  18       26.61       24.99      5.51 o 
   3   2  18       50.78       50.73     13.80 o 
   0   3  18      137.39      150.94     30.97 o 
   1   3  18        4.94        2.50      1.83 o 
   2   3  18        8.12        7.46      3.31 o 
   3   3  18       34.48       23.26      4.63 o 
   0   4  18       27.38       22.27      8.23 o 
   1   4  18       14.81       13.70      2.92 o 
   2   4  18       46.06       43.95      7.31 o 
   3   4  18       58.30       43.17     11.70 o 
   0   5  18       10.44       20.82      6.80 o 
   1   5  18       23.82       29.97      7.32 o 
   2   5  18        4.08        4.85      3.27 o 
   3   5  18       85.17       81.29     15.82 o 
   0   6  18        0.18        0.80      3.00 o 
   1   6  18        0.11        1.11      2.93 o 
   2   6  18        1.26        5.81      3.35 o 
   0   7  18        0.36        4.74      6.91 o 
   1   7  18       11.94       15.21      4.88 o 
   2   7  18       18.88       13.24      5.23 o 
   0   8  18       65.14       50.60     32.71 o 
   1   8  18       49.73       44.08      9.77 o 
   1   0  19        0.66        0.11      2.43 o 
   2   0  19        3.64        2.06      2.78 o 
   0   1  19       13.38        7.23      3.23 o 
   1   1  19       10.42        9.29      3.21 o 
   2   1  19        2.25        4.03      3.63 o 
   0   2  19        6.08        7.43      4.05 o 
   1   2  19        1.17        3.83      2.24 o 
   2   2  19       37.35       36.34      9.78 o 
   0   3  19        8.30        5.58      4.99 o 
   1   3  19       30.60       22.81      5.03 o 
   2   3  19       11.34       16.95      5.39 o 
   0   4  19       36.18       42.65     10.04 o 
   1   4  19       12.35       11.27      4.55 o 
   2   4  19       32.95       30.84      9.77 o 
   0   5  19       51.08       45.87     15.58 o 
   1   5  19       27.85       32.80      7.33 o 
                                                 
